# Supplementary material for: The SWELL1-LRRC8 complex regulates endothelial AKT-eNOS signaling and vascular function
Source: eLife. 2021 Feb 25;10:e61313. doi: 10.7554/eLife.61313 (PMC7997661; doi:10.7554/eLife.61313)
Supplement: Supplementary file 2. [file elife-61313-supp2.xls]

## Sheet: pval
© 2000-2018 QIAGEN. All rights reserved.
Ingenuity Canonical Pathways	-log(p-value)	Ratio	z-score	Molecules
GADD45 Signaling	5.57	0.316	#NUM!	CCNE1,GADD45A,BRCA1,CCND1,CDK1,CCNB1
Mitotic Roles of Polo-Like Kinase	4.09	0.127	-1.633	KIF23,CDC20,PTTG1,PRC1,PLK1,CDK1,RAD21,CCNB1
Pancreatic Adenocarcinoma Signaling	4.06	0.0917	-0.707	MAP2K4,VEGFA,CCNE1,BAD,TFDP1,TGFB2,HBEGF,NFKB1,CCND1,FRS2,PGF
Granulocyte Adhesion and Diapedesis	3.96	0.0778	#NUM!	CXCL16,IL18,ICAM1,CCL23,MMP16,GNAI1,PECAM1,ITGA5,CCL20,SDC3,IL1R1,CCL15,CCL3
Agranulocyte Adhesion and Diapedesis	3.7	0.0734	#NUM!	CXCL16,IL18,ICAM1,FN1,CCL23,MMP16,GNAI1,PECAM1,ITGA5,CCL20,IL1R1,CCL15,CCL3
IL-1 Signaling	3.64	0.0978	-1.134	GNB1,MAP2K4,ADCY9,MAPK14,GNB5,GNAI1,MAP2K3,IL1R1,NFKB1
Inhibition of Angiogenesis by TSP1	3.16	0.156	0.447	MAP2K4,VEGFA,MAPK14,CD36,NOS3
DNA damage-induced 14-3-3σ Signaling	3.12	0.211	#NUM!	CCNE1,BRCA1,CDK1,CCNB1
Cell Cycle: G2/M DNA Damage Checkpoint Regulation	3.06	0.12	1.633	GADD45A,TOP2A,PLK1,BRCA1,CDK1,CCNB1
TREM1 Signaling	3	0.1	-1.89	IL18,ICAM1,CD40,LAT2,ITGA5,NFKB1,CCL3
HMGB1 Signaling	2.96	0.073	-1.265	MAP2K4,IL18,ICAM1,MAPK14,RHOB,TGFB2,MAP2K3,IL1R1,NFKB1,FRS2
Protein Kinase A Signaling	2.9	0.0494	1	PTPRK,BAD,GNB5,GNAI1,UBASH3B,ITPR1,NOS3,NFKB1,CDKN3,PLCD1,AKAP2,GNB1,ADCY9,DUSP5,DUSP3,H1FX,PTPRB,TGFB2,SIRPA
Molecular Mechanisms of Cancer	2.86	0.049	#NUM!	MAP2K4,TFDP1,BAD,CDK6,GNAI1,ITGA5,NFKB1,CCND1,CDK1,ADCY9,FZD8,PAK1,CCNE1,MAPK14,RHOB,TGFB2,MAP2K3,BRCA1,FRS2
GNRH Signaling	2.81	0.0655	-0.302	GNB1,MAP2K4,ADCY9,PAK1,MAPK14,GNAI1,HBEGF,MAP2K3,ITPR1,NFKB1,MAP3K3
Cell Cycle Control of Chromosomal Replication	2.8	0.107	#NUM!	MCM5,PRIM1,CDC6,CDK6,TOP2A,CDK1
Adrenomedullin signaling pathway	2.79	0.0615	-1.732	MAP2K4,PLCD1,ADCY9,CALCRL,IL18,MAPK14,BAD,MAP2K3,ITPR1,NOS3,NFKB1,FRS2
Colorectal Cancer Metastasis Signaling	2.78	0.0562	-0.277	MAP2K4,BAD,MMP16,GNB5,NFKB1,CCND1,PGF,VEGFA,GNB1,ADCY9,FZD8,RHOB,TGFB2,FRS2
CD40 Signaling	2.72	0.0897	-1.89	MAP2K4,ICAM1,MAPK14,CD40,MAP2K3,NFKB1,FRS2
Role of Macrophages, Fibroblasts and Endothelial Cells in Rheumatoid Arthritis	2.72	0.0516	#NUM!	MAP2K4,ICAM1,FN1,CEBPD,IL1R1,NFKB1,CCND1,PGF,PLCD1,VEGFA,FZD8,IL18,MAPK14,F2RL1,MAP2K3,FRS2
Atherosclerosis Signaling	2.7	0.0726	#NUM!	PLA2G16,IL18,ICAM1,CD40,ABHD3,CD36,NFKB1,PLA2G12A,APOD
Cyclins and Cell Cycle Regulation	2.66	0.0875	-1.89	CCNE1,TFDP1,CDK6,TGFB2,CCND1,CDK1,CCNB1
IL-8 Signaling	2.66	0.0594	-0.632	GNB1,MAP2K4,VEGFA,ICAM1,RHOB,GNB5,GNAI1,HBEGF,NFKB1,CCND1,FRS2,PGF
IL-17A Signaling in Gastric Cells	2.65	0.16	#NUM!	MAP2K4,MAPK14,CCL20,NFKB1
Role of Tissue Factor in Cancer	2.65	0.0714	#NUM!	VEGFA,PAK1,CTGF,MAPK14,F2RL1,HBEGF,FRS2,FGG,FGF5
Estrogen-mediated S-phase Entry	2.59	0.154	#NUM!	CCNE1,TFDP1,CCND1,CDK1
Thrombin Signaling	2.57	0.058	0.632	GNB1,PLCD1,ADCY9,F2RL2,MAPK14,RHOB,F2R,GNB5,GNAI1,ITPR1,NFKB1,FRS2
NAD biosynthesis II (from tryptophan)	2.56	0.231	#NUM!	AFMID,TDO2,QPRT
Pyridoxal 5'-phosphate Salvage Pathway	2.5	0.0938	-2.449	MAP2K4,PAK1,CDK6,PLK1,MAP2K3,CDK1
IL-10 Signaling	2.34	0.087	#NUM!	MAP2K4,IL18,MAPK14,MAP2K3,IL1R1,NFKB1
Role of IL-17A in Arthritis	2.34	0.087	#NUM!	MAP2K4,MAPK14,CCL20,MAP2K3,NFKB1,FRS2
Serine Biosynthesis	2.31	0.4	#NUM!	PSPH,PHGDH
IL-12 Signaling and Production in Macrophages	2.26	0.0625	#NUM!	MAP2K4,IL18,MAPK14,CD40,TGFB2,MST1,NFKB1,FRS2,APOD
4-1BB Signaling in T Lymphocytes	2.25	0.125	0	MAP2K4,MAPK14,TNFSF9,NFKB1
Salvage Pathways of Pyrimidine Ribonucleotides	2.24	0.0737	-1.89	MAP2K4,PAK1,APOBEC3H,CDK6,PLK1,MAP2K3,CDK1
Hereditary Breast Cancer Signaling	2.21	0.0612	#NUM!	GADD45A,MRE11,CDK6,BRCA1,CCND1,FRS2,CDK1,SMARCD3,CCNB1
ATM Signaling	2.2	0.0722	0.447	MAP2K4,MAPK14,GADD45A,MRE11,BRCA1,CDK1,CCNB1
Acute Phase Response Signaling	2.19	0.0571	0	MAP2K4,IL18,FN1,MAPK14,APCS,MAP2K3,SERPINA3,IL1R1,NFKB1,FGG
Germ Cell-Sertoli Cell Junction Signaling	2.19	0.0571	#NUM!	MAP2K4,PAK1,MAPK14,RHOB,TJP1,TUBA4A,TGFB2,MAP2K3,MAP3K3,FRS2
Acute Myeloid Leukemia Signaling	2.17	0.0714	-1.134	KITLG,MAP2K4,BAD,MAP2K3,NFKB1,CCND1,FRS2
Clathrin-mediated Endocytosis Signaling	2.14	0.0534	#NUM!	VEGFA,SH3BP4,LDLR,F2R,ITGA5,TFRC,ITGB4,FRS2,PGF,APOD,FGF5
Role of MAPK Signaling in the Pathogenesis of Influenza	2.13	0.0789	#NUM!	MAP2K4,PLA2G16,MAPK14,ABHD3,MAP2K3,PLA2G12A
Prostate Cancer Signaling	2.1	0.0693	#NUM!	CCNE1,BAD,TFDP1,NKX3-1,NFKB1,CCND1,FRS2
Cardiac Hypertrophy Signaling	2.09	0.0504	-1.508	GNB1,MAP2K4,PLCD1,ADCY9,MAPK14,RHOB,TGFB2,GNB5,GNAI1,MAP2K3,MAP3K3,FRS2
Antioxidant Action of Vitamin C	2.03	0.0673	1.89	MAP2K4,PLA2G16,PLCD1,MAPK14,ABHD3,NFKB1,PLA2G12A
Superpathway of Serine and Glycine Biosynthesis I	2	0.286	#NUM!	PSPH,PHGDH
Tryptophan Degradation to 2-amino-3-carboxymuconate Semialdehyde	2	0.286	#NUM!	AFMID,TDO2
CCR3 Signaling in Eosinophils	1.99	0.0606	-1	GNB1,PAK1,MAPK14,GNB5,GNAI1,ITPR1,FRS2,PLA2G12A
Retinol Biosynthesis	1.99	0.105	0	DDHD2,CES4A,LIPG,RDH13
Phospholipases	1.98	0.0847	-1.342	PLA2G16,PLCD1,ABHD3,LIPG,PLA2G12A
IL-6 Signaling	1.95	0.0597	-1.414	MAP2K4,VEGFA,IL18,MAPK14,MAP2K3,IL1R1,NFKB1,FRS2
Non-Small Cell Lung Cancer Signaling	1.95	0.0723	0	BAD,TFDP1,CDK6,ITPR1,CCND1,FRS2
Endothelin-1 Signaling	1.92	0.0521	-0.632	PLA2G16,PLCD1,ADCY9,MAPK14,ABHD3,GNAI1,ITPR1,NOS3,FRS2,PLA2G12A
Regulation of Cellular Mechanics by Calpain Protease	1.92	0.082	#NUM!	CCNE1,CDK6,ITGA5,CCND1,CDK1
Role of NFAT in Cardiac Hypertrophy	1.91	0.0495	-0.632	GNB1,MAP2K4,PLCD1,ADCY9,MAPK14,TGFB2,GNB5,GNAI1,MAP2K3,ITPR1,FRS2
Small Cell Lung Cancer Signaling	1.9	0.0706	-2	CCNE1,TFDP1,CDK6,NFKB1,CCND1,FRS2
ILK Signaling	1.9	0.0518	-0.632	MAP2K4,VEGFA,FN1,RHOB,SNAI1,ITGB4,NFKB1,CCND1,FRS2,PGF
Chronic Myeloid Leukemia Signaling	1.89	0.0631	#NUM!	BAD,TFDP1,CDK6,TGFB2,NFKB1,CCND1,FRS2
Tec Kinase Signaling	1.85	0.0536	-1.633	GNB1,MAP2K4,PAK1,RHOB,GNB5,GNAI1,ITGA5,NFKB1,FRS2
Pyrimidine Deoxyribonucleotides De Novo Biosynthesis I	1.84	0.13	#NUM!	RRM2,DTYMK,RRM1
CXCR4 Signaling	1.82	0.0529	0	GNB1,MAP2K4,ADCY9,PAK1,RHOB,GNB5,GNAI1,ITPR1,FRS2
Cell Cycle: G1/S Checkpoint Regulation	1.78	0.0758	1	CCNE1,TFDP1,CDK6,TGFB2,CCND1
PPARα/RXRα Activation	1.76	0.0517	0.707	MAP2K4,PLCD1,ADCY9,MAPK14,CD36,TGFB2,MAP2K3,IL1R1,NFKB1
iCOS-iCOSL Signaling in T Helper Cells	1.75	0.0593	-2.236	BAD,CD40,HLA-DMA,ITPR1,PLEKHA3,NFKB1,FRS2
HGF Signaling	1.75	0.0593	-1.633	ETS1,MAP2K4,PAK1,ITGA5,MAP3K3,CCND1,FRS2
LPS-stimulated MAPK Signaling	1.73	0.0645	-0.816	MAP2K4,PAK1,MAPK14,MAP2K3,NFKB1,FRS2
CCR5 Signaling in Macrophages	1.73	0.0645	1	GNB1,MAP2K4,MAPK14,GNB5,GNAI1,CCL3
Bladder Cancer Signaling	1.73	0.0645	#NUM!	VEGFA,TFDP1,MMP16,CCND1,PGF,FGF5
Osteoarthritis Pathway	1.72	0.0485	1	VEGFA,FZD8,H19,FN1,ITGA5,GDF5,IL1R1,HTRA1,NFKB1,PGF
p38 MAPK Signaling	1.72	0.0583	-1.134	MAP2K4,IL18,MAPK14,TGFB2,MAP2K3,IL1R1,PLA2G12A
HER-2 Signaling in Breast Cancer	1.71	0.0638	#NUM!	CCNE1,BAD,CDK6,ITGB4,CCND1,FRS2
Breast Cancer Regulation by Stathmin1	1.67	0.0476	#NUM!	GNB1,ADCY9,PAK1,CCNE1,TUBA4A,GNB5,GNAI1,ITPR1,FRS2,CDK1
Thiamin Salvage III	1.65	1	#NUM!	TPK1
Hepatic Fibrosis / Hepatic Stellate Cell Activation	1.63	0.0492	#NUM!	VEGFA,ICAM1,CTGF,FN1,CD40,TGFB2,IL1R1,NFKB1,PGF
Relaxin Signaling	1.61	0.0516	-0.816	GNB1,VEGFA,ADCY9,GNB5,GNAI1,NOS3,NFKB1,FRS2
Dendritic Cell Maturation	1.6	0.0486	-2.333	MAP2K4,PLCD1,IL18,ICAM1,MAPK14,CD40,HLA-DMA,NFKB1,FRS2
Renin-Angiotensin Signaling	1.6	0.0551	-0.816	MAP2K4,ADCY9,PAK1,MAPK14,ITPR1,NFKB1,FRS2
RAR Activation	1.58	0.0481	#NUM!	MAP2K4,VEGFA,ADCY9,MAPK14,TGFB2,NFKB1,RDH13,ZBTB16,SMARCD3
Toll-like Receptor Signaling	1.57	0.0667	-1	MAP2K4,IL18,MAPK14,MAP2K3,NFKB1
B Cell Receptor Signaling	1.54	0.0474	-1	ETS1,MAP2K4,MAPK14,BAD,CARD10,MAP2K3,NFKB1,MAP3K3,FRS2
ErbB Signaling	1.53	0.0583	-1.633	MAP2K4,PAK1,MAPK14,HBEGF,MAP2K3,FRS2
CD27 Signaling in Lymphocytes	1.53	0.0769	-2	MAP2K4,MAP2K3,NFKB1,MAP3K3
Regulation of the Epithelial-Mesenchymal Transition Pathway	1.5	0.0466	#NUM!	ETS1,MAP2K4,FZD8,SNAI1,TGFB2,MAP2K3,NFKB1,FRS2,FGF5
IL-17A Signaling in Airway Cells	1.5	0.0641	-1	MAP2K4,MAPK14,CCL20,NFKB1,FRS2
VEGF Signaling	1.48	0.0566	0.447	VEGFA,BAD,NOS3,FRS2,EIF2S2,PGF
Corticotropin Releasing Hormone Signaling	1.47	0.0519	-0.447	VEGFA,ADCY9,MAPK14,NR4A1,GNAI1,ITPR1,NOS3
Cholesterol Biosynthesis I	1.47	0.154	#NUM!	DHCR7,LBR
Cholesterol Biosynthesis II (via 24,25-dihydrolanosterol)	1.47	0.154	#NUM!	DHCR7,LBR
Cholesterol Biosynthesis III (via Desmosterol)	1.47	0.154	#NUM!	DHCR7,LBR
Cholecystokinin/Gastrin-mediated Signaling	1.46	0.0561	-0.816	MAP2K4,IL18,MAPK14,RHOB,MAP2K3,ITPR1
Type I Diabetes Mellitus Signaling	1.46	0.0561	-1.342	MAP2K4,MAPK14,HLA-DMA,MAP2K3,IL1R1,NFKB1
Role of BRCA1 in DNA Damage Response	1.46	0.0625	#NUM!	GADD45A,MRE11,PLK1,BRCA1,SMARCD3
Role of Osteoblasts, Osteoclasts and Chondrocytes in Rheumatoid Arthritis	1.46	0.0439	#NUM!	MAP2K4,FZD8,IL18,MAPK14,BAD,ITGA5,MAP2K3,IL1R1,NFKB1,FRS2
Nitric Oxide Signaling in the Cardiovascular System	1.45	0.0556	0.447	VEGFA,SLC7A1,ITPR1,NOS3,FRS2,PGF
p70S6K Signaling	1.44	0.0511	1.134	PLCD1,F2RL2,BAD,F2RL1,F2R,GNAI1,FRS2
Glioblastoma Multiforme Signaling	1.44	0.0479	-0.816	PLCD1,FZD8,CCNE1,RHOB,CDK6,ITPR1,CCND1,FRS2
P2Y Purigenic Receptor Signaling Pathway	1.42	0.0504	-1.633	GNB1,PLCD1,ADCY9,GNB5,GNAI1,NFKB1,FRS2
DNA Double-Strand Break Repair by Homologous Recombination	1.41	0.143	#NUM!	MRE11,BRCA1
Chondroitin Sulfate Degradation (Metazoa)	1.41	0.143	#NUM!	TMEM2,GM2A
Role of CHK Proteins in Cell Cycle Checkpoint Control	1.4	0.0702	0	MRE11,PLK1,BRCA1,CDK1
Angiopoietin Signaling	1.4	0.0602	-1	PAK1,BAD,NOS3,NFKB1,FRS2
DNA Methylation and Transcriptional Repression Signaling	1.39	0.0882	#NUM!	SAP30,HIST1H4H,DNMT1
Neuroinflammation Signaling Pathway	1.38	0.0399	-1.155	MAP2K4,IL18,ICAM1,MAPK14,CD40,HLA-DMA,TGFB2,IL1R1,NFKB1,CCL3,FRS2,PLA2G12A
IL-17A Signaling in Fibroblasts	1.36	0.0857	#NUM!	MAPK14,CEBPD,NFKB1
Dermatan Sulfate Degradation (Metazoa)	1.36	0.133	#NUM!	TMEM2,GM2A
Spermine Biosynthesis	1.35	0.5	#NUM!	SMS
IL-7 Signaling Pathway	1.35	0.0581	0	MAPK14,BAD,FOXG1,CCND1,FRS2
Paxillin Signaling	1.32	0.0517	-0.447	MAP2K4,PAK1,MAPK14,ITGA5,ITGB4,FRS2
Ephrin Receptor Signaling	1.32	0.0452	1.633	GNB1,VEGFA,PAK1,SH2D3C,GNB5,GNAI1,ITGA5,PGF
Activation of IRF by Cytosolic Pattern Recognition Receptors	1.31	0.0656	0	MAP2K4,CD40,SIKE1,NFKB1
Sertoli Cell-Sertoli Cell Junction Signaling	1.3	0.0447	#NUM!	MAP2K4,MAPK14,TJP1,TUBA4A,ITGA5,MAP2K3,NOS3,MAP3K3
Factors Promoting Cardiogenesis in Vertebrates	1.29	0.0562	#NUM!	FZD8,CCNE1,MAPK14,CDC6,TGFB2
Ovarian Cancer Signaling	1.28	0.047	#NUM!	VEGFA,FZD8,TFDP1,BRCA1,CCND1,FRS2,PGF
Sperm Motility	1.26	0.05	-1.342	PLA2G16,PLCD1,ABHD3,ITPR1,CATSPER1,PLA2G12A
α-Adrenergic Signaling	1.26	0.0549	#NUM!	GNB1,ADCY9,GNB5,GNAI1,ITPR1
IL-17 Signaling	1.26	0.0549	#NUM!	MAP2K4,MAPK14,MAP2K3,NFKB1,FRS2
FGF Signaling	1.26	0.0549	0.447	MAPK14,MAP2K3,ITPR1,FRS2,FGF5
LXR/RXR Activation	1.25	0.0496	1.633	IL18,LDLR,CD36,IL1R1,NFKB1,APOD
April Mediated Signaling	1.24	0.0769	#NUM!	MAP2K4,MAPK14,NFKB1
HIF1α Signaling	1.23	0.0492	#NUM!	VEGFA,MAPK14,MMP16,NOS3,FRS2,PGF
Rac Signaling	1.23	0.0492	-1.633	MAP2K4,TIAM1,PAK1,ITGA5,NFKB1,FRS2
Eicosanoid Signaling	1.23	0.0615	-1	PLA2G16,ABHD3,ALOX5AP,PLA2G12A
TGF-β Signaling	1.23	0.0538	0.447	MAP2K4,MAPK14,SKI,TGFB2,MAP2K3
Phagosome Formation	1.22	0.0488	#NUM!	PLCD1,FN1,SCARA3,RHOB,ITGA5,FRS2
VEGF Family Ligand-Receptor Interactions	1.21	0.0532	-0.447	VEGFA,NOS3,FRS2,PLA2G12A,PGF
UVB-Induced MAPK Signaling	1.21	0.0606	-1	MAP2K4,MAPK14,BAD,FRS2
Role of PKR in Interferon Induction and Antiviral Response	1.19	0.0732	#NUM!	MAPK14,MAP2K3,NFKB1
B Cell Activating Factor Signaling	1.19	0.0732	#NUM!	MAP2K4,MAPK14,NFKB1
Triacylglycerol Degradation	1.19	0.0732	#NUM!	DDHD2,DAGLA,LIPG
Sumoylation Pathway	1.18	0.0521	1	ETS1,MAP2K4,RHOB,NFKB1,ISG20
1D-myo-inositol Hexakisphosphate Biosynthesis V (from Ins(1,3,4)P3)	1.18	0.333	#NUM!	IPPK
Oxidized GTP and dGTP Detoxification	1.18	0.333	#NUM!	NUDT1
Hepatic Cholestasis	1.17	0.0443	#NUM!	MAP2K4,ADCY9,IL18,ABCC2,TGFB2,IL1R1,NFKB1
EGF Signaling	1.17	0.0588	0	MAP2K4,MAPK14,ITPR1,FRS2
CD28 Signaling in T Helper Cells	1.17	0.0472	-1.342	MAP2K4,PAK1,HLA-DMA,ITPR1,NFKB1,FRS2
fMLP Signaling in Neutrophils	1.15	0.0469	0.447	GNB1,GNB5,GNAI1,ITPR1,NFKB1,FRS2
T Helper Cell Differentiation	1.15	0.058	#NUM!	IL18,CD40,HLA-DMA,IL21R
Production of Nitric Oxide and Reactive Oxygen Species in Macrophages	1.14	0.0415	-0.707	MAP2K4,MAPK14,RHOB,NFKB1,MAP3K3,FRS2,SIRPA,APOD
MIF Regulation of Innate Immunity	1.14	0.0698	#NUM!	MAP2K4,NFKB1,PLA2G12A
Melatonin Signaling	1.13	0.0571	-1	MAP2K4,PLCD1,GNAI1,MAP2K3
Inflammasome pathway	1.13	0.1	#NUM!	IL18,NFKB1
Th1 Pathway	1.13	0.0462	-2.236	IL18,ICAM1,CD40,HLA-DMA,NFKB1,FRS2
RANK Signaling in Osteoclasts	1.12	0.05	-1.342	MAP2K4,MAPK14,NFKB1,MAP3K3,FRS2
Role of Pattern Recognition Receptors in Recognition of Bacteria and Viruses	1.12	0.0458	#NUM!	MAP2K4,IL18,TGFB2,OAS3,NFKB1,FRS2
iNOS Signaling	1.12	0.0682	#NUM!	MAPK14,HMGA1,NFKB1
PI3K Signaling in B Lymphocytes	1.1	0.0455	-1.342	PLCD1,CD40,CARD10,ITPR1,PLEKHA3,NFKB1
GPCR-Mediated Integration of Enteroendocrine Signaling Exemplified by an L Cell	1.1	0.0556	0	PLCD1,ADCY9,GNAI1,ITPR1
eNOS Signaling	1.09	0.0424	-0.447	VEGFA,ADCY9,SLC7A1,ITPR1,NOS3,FRS2,PGF
Ephrin B Signaling	1.08	0.0548	#NUM!	GNB1,PAK1,GNB5,GNAI1
Axonal Guidance Signaling	1.06	0.0333	#NUM!	NTN4,ADAMTS1,UNC5B,TUBA4A,GNAI1,GNB5,ITGA5,PGF,PLCD1,VEGFA,GNB1,FZD8,PAK1,SEMA4B,FRS2
Aryl Hydrocarbon Receptor Signaling	1.06	0.0441	-1.633	CCNE1,TFDP1,CDK6,TGFB2,NFKB1,CCND1
Phospholipase C Signaling	1.05	0.038	0	GNB1,PLCD1,ADCY9,RHOB,GNB5,ITGA5,ITPR1,NFKB1,PLA2G12A
TNFR1 Signaling	1.03	0.0625	#NUM!	MAP2K4,PAK1,NFKB1
Leukocyte Extravasation Signaling	1.02	0.0388	0.707	MAP2K4,ICAM1,MAPK14,MMP16,GNAI1,PECAM1,ITGA5,FRS2
Opioid Signaling Pathway	1.02	0.0373	0.333	GNB1,MAP2K4,ADCY9,BAD,GNAI1,MAP2K3,ITPR1,NOS3,NFKB1
Synaptic Long Term Depression	1	0.0402	-1.134	PLA2G16,PLCD1,ABHD3,GNAI1,ITPR1,NOS3,PLA2G12A
Gα12/13 Signaling	1	0.0426	0	MAP2K4,F2RL2,F2RL1,F2R,NFKB1,FRS2
SAPK/JNK Signaling	0.998	0.0459	-1.342	GNB1,MAP2K4,GADD45A,MAP3K3,FRS2
IL-22 Signaling	0.995	0.0833	#NUM!	MAP2K4,MAPK14
Tumoricidal Function of Hepatic Natural Killer Cells	0.995	0.0833	#NUM!	ICAM1,LYVE1
Tryptophan Degradation III (Eukaryotic)	0.995	0.0833	#NUM!	AFMID,TDO2
p53 Signaling	0.973	0.045	#NUM!	MAPK14,GADD45A,BRCA1,CCND1,FRS2
Myo-inositol Biosynthesis	0.967	0.2	#NUM!	ISYNA1
Citrulline-Nitric Oxide Cycle	0.967	0.2	#NUM!	NOS3
Role of JAK family kinases in IL-6-type Cytokine Signaling	0.965	0.08	#NUM!	MAP2K4,MAPK14
Th2 Pathway	0.946	0.0411	#NUM!	ICAM1,CD40,BHLHE41,HLA-DMA,NFKB1,FRS2
Th1 and Th2 Activation Pathway	0.944	0.0389	#NUM!	IL18,ICAM1,CD40,BHLHE41,HLA-DMA,NFKB1,FRS2
AMPK Signaling	0.941	0.0372	-0.447	MAPK14,RPTOR,MAP2K3,NOS3,FOXG1,CCND1,FRS2,SMARCD3
Antiproliferative Role of TOB in T Cell Signaling	0.936	0.0769	#NUM!	CCNE1,TGFB2
Signaling by Rho Family GTPases	0.935	0.0359	-1.633	GNB1,MAP2K4,PAK1,RHOB,GNB5,GNAI1,ITGA5,NFKB1,FRS2
Nur77 Signaling in T Lymphocytes	0.931	0.0566	#NUM!	HLA-DMA,NR4A1,MAP3K3
Altered T Cell and B Cell Signaling in Rheumatoid Arthritis	0.928	0.0482	#NUM!	IL18,CD40,HLA-DMA,NFKB1
Superpathway of Cholesterol Biosynthesis	0.909	0.0741	#NUM!	DHCR7,LBR
NF-κB Signaling	0.908	0.038	-2.646	IL18,CD40,CARD10,IL1R1,NFKB1,MAP3K3,FRS2
Dermatan Sulfate Biosynthesis	0.895	0.0545	#NUM!	B3GALT6,CHST3,DSEL
Cancer Drug Resistance By Drug Efflux	0.895	0.0545	#NUM!	ABCC2,NFKB1,FOXG1
NAD Biosynthesis from 2-amino-3-carboxymuconate Semialdehyde	0.893	0.167	#NUM!	QPRT
UDP-N-acetyl-D-glucosamine Biosynthesis II	0.893	0.167	#NUM!	GFPT2
Zymosterol Biosynthesis	0.893	0.167	#NUM!	LBR
Renal Cell Carcinoma Signaling	0.887	0.0465	#NUM!	ETS1,VEGFA,PAK1,FRS2
Role of NFAT in Regulation of the Immune Response	0.882	0.0374	-1	GNB1,HLA-DMA,GNB5,GNAI1,ITPR1,NFKB1,FRS2
OX40 Signaling Pathway	0.878	0.0536	#NUM!	MAP2K4,HLA-DMA,NFKB1
Communication between Innate and Adaptive Immune Cells	0.874	0.046	#NUM!	IL18,CD40,CCL15,CCL3
Macropinocytosis Signaling	0.874	0.046	#NUM!	PAK1,ITGA5,ITGB4,FRS2
G Beta Gamma Signaling	0.869	0.0417	0	GNB1,PAK1,GNB5,GNAI1,HBEGF
B Cell Development	0.858	0.069	#NUM!	CD40,HLA-DMA
TNFR2 Signaling	0.858	0.069	#NUM!	MAP2K4,NFKB1
Sonic Hedgehog Signaling	0.858	0.069	#NUM!	CDK1,CCNB1
D-myo-inositol-5-phosphate Metabolism	0.848	0.0385	-0.816	PLCD1,DUSP5,NUDT16,FIG4,SIRPA,NUDT1
Inositol Pyrophosphates Biosynthesis	0.831	0.143	#NUM!	IPPK
Glycoaminoglycan-protein Linkage Region Biosynthesis	0.831	0.143	#NUM!	B3GALT6
Superpathway of Inositol Phosphate Compounds	0.831	0.0349	-0.707	PLCD1,DUSP5,NUDT16,IPPK,FIG4,FRS2,SIRPA,NUDT1
Sphingosine-1-phosphate Signaling	0.827	0.0403	-0.447	PLCD1,ADCY9,RHOB,GNAI1,FRS2
Gαq Signaling	0.821	0.0377	-0.447	GNB1,RHOB,GNB5,ITPR1,NFKB1,FRS2
Glucocorticoid Receptor Signaling	0.817	0.0322	#NUM!	MAP2K4,ICAM1,MAPK14,TGFB2,NFKB1,CCL3,FRS2,TAF13,FGG,SMARCD3,TAF15
Fc Epsilon RI Signaling	0.816	0.04	-1.342	MAP2K4,MAPK14,MAP2K3,FRS2,PLA2G12A
PTEN Signaling	0.816	0.04	-0.447	BAD,ITGA5,NFKB1,FOXG1,CCND1
Calcium-induced T Lymphocyte Apoptosis	0.814	0.05	#NUM!	HLA-DMA,NR4A1,ITPR1
G Protein Signaling Mediated by Tubby	0.812	0.0645	#NUM!	GNB1,GNB5
Gap Junction Signaling	0.8	0.0355	#NUM!	PLCD1,ADCY9,TJP1,TUBA4A,GNAI1,ITPR1,FRS2
PEDF Signaling	0.8	0.043	-1	MAPK14,DOCK3,NFKB1,FRS2
Melanoma Signaling	0.799	0.0492	#NUM!	BAD,CCND1,FRS2
Wnt/Ca+ pathway	0.785	0.0484	#NUM!	PLCD1,FZD8,NFKB1
Salvage Pathways of Pyrimidine Deoxyribonucleotides	0.778	0.125	#NUM!	TK1
Cdc42 Signaling	0.777	0.0388	0	MAP2K4,PAK1,MAPK14,HLA-DMA,ITGA5
PI3K/AKT Signaling	0.777	0.0388	-0.447	BAD,ITGA5,NOS3,NFKB1,CCND1
Apoptosis Signaling	0.777	0.0421	-1	MAP2K4,BAD,NFKB1,CDK1
Tight Junction Signaling	0.761	0.0361	#NUM!	TIAM1,F2RL2,TJP1,TGFB2,STX16,NFKB1
Adipogenesis pathway	0.749	0.0379	#NUM!	FZD8,AGPAT2,CEBPD,FABP4,SAP30
Xenobiotic Metabolism Signaling	0.743	0.0323	#NUM!	MAP2K4,MAPK14,CES4A,ABCC2,CHST3,MAP2K3,NFKB1,MAP3K3,FRS2
Wnt/β-catenin Signaling	0.737	0.0355	-1.342	SOX4,FZD8,SOX12,TGFB2,KREMEN1,CCND1
Ceramide Signaling	0.733	0.0404	-1	MAP2K4,BAD,NFKB1,FRS2
Pathogenesis of Multiple Sclerosis	0.731	0.111	#NUM!	CCL3
Coagulation System	0.729	0.0571	#NUM!	F2R,FGG
MIF-mediated Glucocorticoid Regulation	0.729	0.0571	#NUM!	NFKB1,PLA2G12A
14-3-3-mediated Signaling	0.713	0.0368	-1	MAP2K4,PLCD1,BAD,TUBA4A,FRS2
Androgen Signaling	0.713	0.0368	#NUM!	GNB1,GNB5,GNAI1,NFKB1,CCND1
LPS/IL-1 Mediated Inhibition of RXR Function	0.711	0.0335	-2	MAP2K4,IL18,ACOX2,ABCC2,CHST3,FABP4,IL1R1
D-myo-inositol (1,4,5,6)-Tetrakisphosphate Biosynthesis	0.695	0.0362	-0.447	DUSP5,NUDT16,FIG4,SIRPA,NUDT1
D-myo-inositol (3,4,5,6)-tetrakisphosphate Biosynthesis	0.695	0.0362	-0.447	DUSP5,NUDT16,FIG4,SIRPA,NUDT1
Phagosome Maturation	0.695	0.0362	#NUM!	ATP6V0E2,CTSO,TUBA4A,STX16,CTSF
Cell Cycle Regulation by BTG Family Proteins	0.693	0.0541	#NUM!	CCNE1,CCND1
STAT3 Pathway	0.692	0.0388	1	MAP2K4,VEGFA,MAPK14,TGFB2
Integrin Signaling	0.691	0.033	-1.633	MAP2K4,PAK1,RHOB,ITGA5,ITGB4,FRS2,NEDD9
RhoGDI Signaling	0.683	0.0341	#NUM!	GNB1,PAK1,RHOB,GNB5,GNAI1,ITGA5
Endometrial Cancer Signaling	0.678	0.0429	#NUM!	BAD,CCND1,FRS2
Inhibition of Matrix Metalloproteases	0.675	0.0526	#NUM!	MMP16,TFPI2
CREB Signaling in Neurons	0.664	0.0324	-0.447	GNB1,PLCD1,ADCY9,GNB5,GNAI1,ITPR1,FRS2
PAK Signaling	0.662	0.0377	-1	MAP2K4,PAK1,ITGA5,FRS2
Purine Nucleotides De Novo Biosynthesis II	0.654	0.0909	#NUM!	ADSSL1
EIF2 Signaling	0.651	0.0321	-2.236	VEGFA,RPL34,RPL22L1,RPL39L,CCND1,FRS2,EIF2S2
Agrin Interactions at Neuromuscular Junction	0.643	0.0411	#NUM!	MAP2K4,PAK1,ITGA5
Hypoxia Signaling in the Cardiovascular System	0.643	0.0411	#NUM!	VEGFA,NOS3,UBE2C
ErbB2-ErbB3 Signaling	0.632	0.0405	#NUM!	BAD,CCND1,FRS2
Role of Hypercytokinemia/hyperchemokinemia in the Pathogenesis of Influenza	0.627	0.0488	#NUM!	IL18,CCL3
Amyotrophic Lateral Sclerosis Signaling	0.626	0.0364	0	VEGFA,PAK1,FRS2,PGF
Hematopoiesis from Multipotent Stem Cells	0.621	0.0833	#NUM!	KITLG
UVA-Induced MAPK Signaling	0.617	0.036	#NUM!	MAP2K4,PLCD1,MAPK14,FRS2
GPCR-Mediated Nutrient Sensing in Enteroendocrine Cells	0.617	0.036	-1	PLCD1,ADCY9,GNAI1,ITPR1
Autoimmune Thyroid Disease Signaling	0.612	0.0476	#NUM!	CD40,HLA-DMA
Dermatan Sulfate Biosynthesis (Late Stages)	0.612	0.0476	#NUM!	CHST3,DSEL
Myc Mediated Apoptosis Signaling	0.61	0.0395	#NUM!	MAP2K4,BAD,FRS2
Glioma Invasiveness Signaling	0.61	0.0395	#NUM!	RHOB,F2R,FRS2
Role of PI3K/AKT Signaling in the Pathogenesis of Influenza	0.61	0.0395	#NUM!	GNAI1,NFKB1,FRS2
IGF-1 Signaling	0.608	0.0357	#NUM!	CTGF,BAD,IGFBP1,FRS2
Protein Ubiquitination Pathway	0.607	0.0303	#NUM!	USP12,HSPA12B,CDC20,USP22,USP20,BRCA1,DNAJB5,UBE2C
VDR/RXR Activation	0.599	0.039	#NUM!	GADD45A,TGFB2,IGFBP1
Actin Cytoskeleton Signaling	0.596	0.0308	0	TIAM1,PAK1,FN1,F2R,ITGA5,FRS2,FGF5
Role of IL-17A in Psoriasis	0.591	0.0769	#NUM!	CCL20
Antiproliferative Role of Somatostatin Receptor 2	0.589	0.0385	#NUM!	GNB1,GNB5,FRS2
3-phosphoinositide Degradation	0.586	0.0329	-0.447	DUSP5,NUDT16,FIG4,SIRPA,NUDT1
Graft-versus-Host Disease Signaling	0.583	0.0455	#NUM!	IL18,HLA-DMA
GM-CSF Signaling	0.579	0.038	#NUM!	ETS1,CCND1,FRS2
Virus Entry via Endocytic Pathways	0.575	0.0345	#NUM!	ITGA5,TFRC,ITGB4,FRS2
IL-9 Signaling	0.569	0.0444	#NUM!	NFKB1,FRS2
Role of Oct4 in Mammalian Embryonic Stem Cell Pluripotency	0.569	0.0444	#NUM!	FAM208A,BRCA1
BMP signaling pathway	0.569	0.0375	#NUM!	MAP2K4,MAPK14,NFKB1
DNA Double-Strand Break Repair by Non-Homologous End Joining	0.563	0.0714	#NUM!	MRE11
3-phosphoinositide Biosynthesis	0.556	0.0308	-0.816	DUSP5,NUDT16,FIG4,FRS2,SIRPA,NUDT1
Glioma Signaling	0.551	0.0336	#NUM!	TFDP1,CDK6,CCND1,FRS2
NRF2-mediated Oxidative Stress Response	0.55	0.0306	0	MAP2K4,MAPK14,ABCC2,MAP2K3,FRS2,DNAJB5
IL-15 Signaling	0.55	0.0366	#NUM!	MAPK14,NFKB1,FRS2
GDNF Family Ligand-Receptor Interactions	0.55	0.0366	#NUM!	MAP2K4,ITPR1,FRS2
Neurotrophin/TRK Signaling	0.54	0.0361	#NUM!	MAP2K4,MAP2K3,FRS2
Telomere Extension by Telomerase	0.538	0.0667	#NUM!	MRE11
Superpathway of Citrulline Metabolism	0.538	0.0667	#NUM!	NOS3
PKCθ Signaling in T Lymphocytes	0.532	0.0312	-2.236	MAP2K4,HLA-DMA,NFKB1,MAP3K3,FRS2
Allograft Rejection Signaling	0.53	0.0417	#NUM!	CD40,HLA-DMA
Estrogen-Dependent Breast Cancer Signaling	0.522	0.0353	#NUM!	NFKB1,CCND1,FRS2
Leptin Signaling in Obesity	0.522	0.0353	#NUM!	PLCD1,ADCY9,FRS2
Regulation of IL-2 Expression in Activated and Anergic T Lymphocytes	0.522	0.0353	#NUM!	MAP2K4,TGFB2,NFKB1
Gαi Signaling	0.521	0.0325	#NUM!	GNB1,ADCY9,GNB5,GNAI1
UVC-Induced MAPK Signaling	0.518	0.0408	#NUM!	MAP2K4,MAPK14
Extrinsic Prothrombin Activation Pathway	0.514	0.0625	#NUM!	FGG
Parkinson's Signaling	0.514	0.0625	#NUM!	MAPK14
NGF Signaling	0.513	0.0323	-2	MAP2K4,NFKB1,MAP3K3,FRS2
Regulation of Actin-based Motility by Rho	0.513	0.0349	#NUM!	PAK1,RHOB,ITGA5
ERK/MAPK Signaling	0.51	0.0296	-0.816	ETS1,PAK1,BAD,ITGA5,FRS2,PLA2G12A
Assembly of RNA Polymerase II Complex	0.506	0.04	#NUM!	TAF13,TAF15
FXR/RXR Activation	0.506	0.032	#NUM!	MAP2K4,IL18,ABCC2,APOD
Cellular Effects of Sildenafil (Viagra)	0.499	0.0317	#NUM!	PLCD1,ADCY9,ITPR1,NOS3
Phototransduction Pathway	0.495	0.0392	#NUM!	GNB1,GNB5
Granzyme A Signaling	0.493	0.0588	#NUM!	H1FX
Aldosterone Signaling in Epithelial Cells	0.488	0.0299	#NUM!	PLCD1,HSPA12B,ITPR1,FRS2,DNAJB5
IL-3 Signaling	0.488	0.0337	#NUM!	PAK1,BAD,FRS2
FLT3 Signaling in Hematopoietic Progenitor Cells	0.488	0.0337	#NUM!	MAPK14,BAD,FRS2
Crosstalk between Dendritic Cells and Natural Killer Cells	0.488	0.0337	#NUM!	IL18,CD40,NFKB1
Docosahexaenoic Acid (DHA) Signaling	0.484	0.0385	#NUM!	BAD,FRS2
Semaphorin Signaling in Neurons	0.484	0.0385	#NUM!	PAK1,RHOB
Chondroitin Sulfate Biosynthesis	0.473	0.0377	#NUM!	B3GALT6,CHST3
Differential Regulation of Cytokine Production in Macrophages and T Helper Cells by IL-17A and IL-17F	0.472	0.0556	#NUM!	CCL3
GP6 Signaling Pathway	0.465	0.0305	1	SCHIP1,ITPR1,FRS2,FGG
Iron homeostasis signaling pathway	0.465	0.0305	#NUM!	ATP6V0E2,SLC11A2,TFRC,SLC39A14
Neuregulin Signaling	0.464	0.0326	#NUM!	BAD,ITGA5,HBEGF
Reelin Signaling in Neurons	0.464	0.0326	#NUM!	MAP2K4,ITGA5,FRS2
IL-4 Signaling	0.464	0.0326	#NUM!	HLA-DMA,HMGA1,FRS2
autophagy	0.462	0.037	#NUM!	CTSO,CTSF
NF-κB Activation by Viruses	0.456	0.0323	#NUM!	ITGA5,NFKB1,FRS2
The Visual Cycle	0.454	0.0526	#NUM!	RDH13
1D-myo-inositol Hexakisphosphate Biosynthesis II (Mammalian)	0.454	0.0526	#NUM!	IPPK
PPAR Signaling	0.419	0.0306	#NUM!	IL18,IL1R1,NFKB1
Cardiac β-adrenergic Signaling	0.41	0.0286	#NUM!	GNB1,AKAP2,ADCY9,GNB5
Induction of Apoptosis by HIV1	0.405	0.0333	#NUM!	MAP2K4,NFKB1
Ephrin A Signaling	0.405	0.0333	#NUM!	PAK1,FRS2
PCP pathway	0.405	0.0333	#NUM!	MAP2K4,FZD8
Differential Regulation of Cytokine Production in Intestinal Epithelial Cells by IL-17A and IL-17F	0.389	0.0435	#NUM!	CCL3
Actin Nucleation by ARP-WASP Complex	0.388	0.0323	#NUM!	RHOB,ITGA5
PXR/RXR Activation	0.38	0.0317	#NUM!	ABCC2,IGFBP1
CDK5 Signaling	0.38	0.0288	#NUM!	ADCY9,MAPK14,CABLES1
Melanocyte Development and Pigmentation Signaling	0.38	0.0288	#NUM!	KITLG,ADCY9,FRS2
FAK Signaling	0.38	0.0288	#NUM!	PAK1,ITGA5,FRS2
Role of JAK1, JAK2 and TYK2 in Interferon Signaling	0.375	0.0417	#NUM!	NFKB1
CDP-diacylglycerol Biosynthesis I	0.375	0.0417	#NUM!	AGPAT2
Heparan Sulfate Biosynthesis	0.356	0.0303	#NUM!	B3GALT6,CHST3
Gαs Signaling	0.349	0.0275	#NUM!	GNB1,ADCY9,GNB5
Phosphatidylglycerol Biosynthesis II (Non-plastidic)	0.349	0.0385	#NUM!	AGPAT2
Lymphotoxin β Receptor Signaling	0.349	0.0299	#NUM!	NFKB1,FRS2
Type II Diabetes Mellitus Signaling	0.347	0.0263	-1	MAP2K4,CD36,NFKB1,FRS2
Sirtuin Signaling Pathway	0.341	0.0247	1.134	GADD45A,H1FX,TUBA4A,RPTOR,NOS3,NFKB1,ATG2A
Mouse Embryonic Stem Cell Pluripotency	0.338	0.027	#NUM!	FZD8,MAPK14,FRS2
D-myo-inositol (1,4,5)-Trisphosphate Biosynthesis	0.337	0.037	#NUM!	PLCD1
Neuroprotective Role of THOP1 in Alzheimer's Disease	0.327	0.0265	#NUM!	SERPINA3,PRSS53,HTRA1
IL-15 Production	0.326	0.0357	#NUM!	NFKB1
Neuropathic Pain Signaling In Dorsal Horn Neurons	0.322	0.0263	#NUM!	PLCD1,ITPR1,FRS2
T Cell Receptor Signaling	0.322	0.0263	#NUM!	MAP2K4,NFKB1,FRS2
Caveolar-mediated Endocytosis Signaling	0.32	0.0282	#NUM!	ITGA5,ITGB4
mTOR Signaling	0.315	0.0246	#NUM!	VEGFA,RHOB,RPTOR,FRS2,PGF
Huntington's Disease Signaling	0.314	0.0243	#NUM!	GNB1,MAP2K4,GNB5,STX16,ITPR1,FRS2
ERK5 Signaling	0.314	0.0278	#NUM!	BAD,MAP3K3
MSP-RON Signaling Pathway	0.314	0.0278	#NUM!	MST1,FRS2
Regulation of eIF4 and p70S6K Signaling	0.311	0.025	#NUM!	MAPK14,ITGA5,FRS2,EIF2S2
Dopamine-DARPP32 Feedback in cAMP Signaling	0.311	0.025	-1	PLCD1,ADCY9,GNAI1,ITPR1
Chemokine Signaling	0.301	0.027	#NUM!	MAPK14,GNAI1
Role of JAK1 and JAK3 in γc Cytokine Signaling	0.295	0.0267	#NUM!	IL21R,FRS2
Retinoate Biosynthesis I	0.295	0.0323	#NUM!	RDH13
Role of JAK2 in Hormone-like Cytokine Signaling	0.285	0.0312	#NUM!	SIRPA
Ethanol Degradation II	0.285	0.0312	#NUM!	DHRS2
Circadian Rhythm Signaling	0.268	0.0294	#NUM!	BHLHE41
TWEAK Signaling	0.268	0.0294	#NUM!	NFKB1
Noradrenaline and Adrenaline Degradation	0.259	0.0286	#NUM!	DHRS2
Nucleotide Excision Repair Pathway	0.259	0.0286	#NUM!	ERCC6
Interferon Signaling	0.251	0.0278	#NUM!	IFI6
FcγRIIB Signaling in B Lymphocytes	0.241	0.0235	#NUM!	MAP2K4,FRS2
Antigen Presentation Pathway	0.236	0.0263	#NUM!	HLA-DMA
HIPPO signaling	0.236	0.0233	#NUM!	TEAD4,MST1
Erythropoietin Signaling	0.231	0.023	#NUM!	NFKB1,FRS2
Intrinsic Prothrombin Activation Pathway	0.216	0.0244	#NUM!	FGG
Role of RIG1-like Receptors in Antiviral Innate Immunity	0.21	0.0238	#NUM!	NFKB1
Role of IL-17F in Allergic Inflammatory Airway Diseases	0.21	0.0238	#NUM!	NFKB1
Hematopoiesis from Pluripotent Stem Cells	0.21	0.0238	#NUM!	KITLG
Role of p14/p19ARF in Tumor Suppression	0.21	0.0238	#NUM!	FRS2
Serotonin Receptor Signaling	0.21	0.0238	#NUM!	ADCY9
Pyrimidine Ribonucleotides Interconversion	0.204	0.0233	#NUM!	NUDT16
Primary Immunodeficiency Signaling	0.198	0.0227	#NUM!	CD40
Triacylglycerol Biosynthesis	0.198	0.0227	#NUM!	AGPAT2
Natural Killer Cell Signaling	0	0.0159	#NUM!	PAK1,FRS2
Synaptic Long Term Potentiation	0	0.0163	#NUM!	PLCD1,ITPR1
Mitochondrial Dysfunction	0	0.00606	#NUM!	MAP2K4
TR/RXR Activation	0	0.0204	#NUM!	LDLR,FRS2
Fcγ Receptor-mediated Phagocytosis in Macrophages and Monocytes	0	0.0108	#NUM!	PAK1
Thrombopoietin Signaling	0	0.0141	#NUM!	FRS2
CTLA4 Signaling in Cytotoxic T Lymphocytes	0	0.0102	#NUM!	FRS2
Role of Cytokines in Mediating Communication between Immune Cells	0	0.0192	#NUM!	IL18
CNTF Signaling	0	0.0152	#NUM!	FRS2
Human Embryonic Stem Cell Pluripotency	0	0.0214	#NUM!	FZD8,TGFB2,FRS2
Role of NANOG in Mammalian Embryonic Stem Cell Pluripotency	0	0.0159	#NUM!	FZD8,FRS2
Growth Hormone Signaling	0	0.0118	#NUM!	FRS2
Prolactin Signaling	0	0.0112	#NUM!	FRS2
Basal Cell Carcinoma Signaling	0	0.0145	#NUM!	FZD8
Thyroid Cancer Signaling	0	0.0222	#NUM!	CCND1
Systemic Lupus Erythematosus Signaling	0	0.0135	#NUM!	IL18,CD40,FRS2
Retinoic acid Mediated Apoptosis Signaling	0	0.0169	#NUM!	TNFRSF10D
RhoA Signaling	0	0.0082	#NUM!	RHPN2
Role of Wnt/GSK-3β Signaling in the Pathogenesis of Influenza	0	0.0137	#NUM!	FZD8
Telomerase Signaling	0	0.0175	#NUM!	ETS1,FRS2
Transcriptional Regulatory Network in Embryonic Stem Cells	0	0.0185	#NUM!	HIST1H4H
ErbB4 Signaling	0	0.0132	#NUM!	FRS2
Netrin Signaling	0	0.0154	#NUM!	UNC5B
Heparan Sulfate Biosynthesis (Late Stages)	0	0.0169	#NUM!	CHST3
Pyrimidine Ribonucleotides De Novo Biosynthesis	0	0.0222	#NUM!	NUDT16
Serotonin Degradation	0	0.0154	#NUM!	DHRS2
Chondroitin Sulfate Biosynthesis (Late Stages)	0	0.0222	#NUM!	CHST3
Epithelial Adherens Junction Signaling	0	0.0204	#NUM!	SNAI1,TUBA4A,TGFB2
Remodeling of Epithelial Adherens Junctions	0	0.0152	#NUM!	TUBA4A
Unfolded protein response	0	0.0182	#NUM!	CEBPD
Estrogen Receptor Signaling	0	0.0224	#NUM!	IGFBP1,TAF13,TAF15
IL-2 Signaling	0	0.0143	#NUM!	FRS2
Amyloid Processing	0	0.02	#NUM!	MAPK14
JAK/Stat Signaling	0	0.0225	#NUM!	NFKB1,FRS2
GABA Receptor Signaling	0	0.0106	#NUM!	ADCY9
Insulin Receptor Signaling	0	0.021	#NUM!	BAD,RPTOR,FRS2
Death Receptor Signaling	0	0.0217	#NUM!	MAP2K4,NFKB1
Dopamine Receptor Signaling	0	0.0132	#NUM!	ADCY9
cAMP-mediated signaling	0	0.0133	#NUM!	AKAP2,ADCY9,GNAI1
Glutamate Receptor Signaling	0	0.0179	#NUM!	GNB1
G-Protein Coupled Receptor Signaling	0	0.0143	#NUM!	ADCY9,GNAI1,NFKB1,FRS2
PDGF Signaling	0	0.0208	#NUM!	MAP2K4,FRS2
Gustation Pathway	0	0.0199	#NUM!	GNB1,ADCY9,ITPR1
Calcium Signaling	0	0.00505	#NUM!	ITPR1

## Sheet: zscore
Supplementary Table 2: Ingenuity Pathway Analysis
Ingenuity Canonical Pathways	-log(p-value)	Ratio	z-score	Molecules
GADD45 Signaling	5.57	0.316	NaN	CCNE1,GADD45A,BRCA1,CCND1,CDK1,CCNB1
Mitotic Roles of Polo-Like Kinase	4.09	0.127	-1.633	KIF23,CDC20,PTTG1,PRC1,PLK1,CDK1,RAD21,CCNB1
Pancreatic Adenocarcinoma Signaling	4.06	0.0917	-0.707	MAP2K4,VEGFA,CCNE1,BAD,TFDP1,TGFB2,HBEGF,NFKB1,CCND1,FRS2,PGF
Granulocyte Adhesion and Diapedesis	3.96	0.0778	NaN	CXCL16,IL18,ICAM1,CCL23,MMP16,GNAI1,PECAM1,ITGA5,CCL20,SDC3,IL1R1,CCL15,CCL3
Agranulocyte Adhesion and Diapedesis	3.7	0.0734	NaN	CXCL16,IL18,ICAM1,FN1,CCL23,MMP16,GNAI1,PECAM1,ITGA5,CCL20,IL1R1,CCL15,CCL3
IL-1 Signaling	3.64	0.0978	-1.134	GNB1,MAP2K4,ADCY9,MAPK14,GNB5,GNAI1,MAP2K3,IL1R1,NFKB1
Inhibition of Angiogenesis by TSP1	3.16	0.156	0.447	MAP2K4,VEGFA,MAPK14,CD36,NOS3
DNA damage-induced 14-3-3σ Signaling	3.12	0.211	NaN	CCNE1,BRCA1,CDK1,CCNB1
Cell Cycle: G2/M DNA Damage Checkpoint Regulation	3.06	0.12	1.633	GADD45A,TOP2A,PLK1,BRCA1,CDK1,CCNB1
TREM1 Signaling	3	0.1	-1.89	IL18,ICAM1,CD40,LAT2,ITGA5,NFKB1,CCL3
HMGB1 Signaling	2.96	0.073	-1.265	MAP2K4,IL18,ICAM1,MAPK14,RHOB,TGFB2,MAP2K3,IL1R1,NFKB1,FRS2
Protein Kinase A Signaling	2.9	0.0494	1	PTPRK,BAD,GNB5,GNAI1,UBASH3B,ITPR1,NOS3,NFKB1,CDKN3,PLCD1,AKAP2,GNB1,ADCY9,DUSP5,DUSP3,H1FX,PTPRB,TGFB2,SIRPA
Molecular Mechanisms of Cancer	2.86	0.049	NaN	MAP2K4,TFDP1,BAD,CDK6,GNAI1,ITGA5,NFKB1,CCND1,CDK1,ADCY9,FZD8,PAK1,CCNE1,MAPK14,RHOB,TGFB2,MAP2K3,BRCA1,FRS2
GNRH Signaling	2.81	0.0655	-0.302	GNB1,MAP2K4,ADCY9,PAK1,MAPK14,GNAI1,HBEGF,MAP2K3,ITPR1,NFKB1,MAP3K3
Cell Cycle Control of Chromosomal Replication	2.8	0.107	NaN	MCM5,PRIM1,CDC6,CDK6,TOP2A,CDK1
Adrenomedullin signaling pathway	2.79	0.0615	-1.732	MAP2K4,PLCD1,ADCY9,CALCRL,IL18,MAPK14,BAD,MAP2K3,ITPR1,NOS3,NFKB1,FRS2
Colorectal Cancer Metastasis Signaling	2.78	0.0562	-0.277	MAP2K4,BAD,MMP16,GNB5,NFKB1,CCND1,PGF,VEGFA,GNB1,ADCY9,FZD8,RHOB,TGFB2,FRS2
Role of Macrophages, Fibroblasts and Endothelial Cells in Rheumatoid Arthritis	2.72	0.0516	NaN	MAP2K4,ICAM1,FN1,CEBPD,IL1R1,NFKB1,CCND1,PGF,PLCD1,VEGFA,FZD8,IL18,MAPK14,F2RL1,MAP2K3,FRS2
CD40 Signaling	2.72	0.0897	-1.89	MAP2K4,ICAM1,MAPK14,CD40,MAP2K3,NFKB1,FRS2
Atherosclerosis Signaling	2.7	0.0726	NaN	PLA2G16,IL18,ICAM1,CD40,ABHD3,CD36,NFKB1,PLA2G12A,APOD
IL-8 Signaling	2.66	0.0594	-0.632	GNB1,MAP2K4,VEGFA,ICAM1,RHOB,GNB5,GNAI1,HBEGF,NFKB1,CCND1,FRS2,PGF
Cyclins and Cell Cycle Regulation	2.66	0.0875	-1.89	CCNE1,TFDP1,CDK6,TGFB2,CCND1,CDK1,CCNB1
IL-17A Signaling in Gastric Cells	2.65	0.16	NaN	MAP2K4,MAPK14,CCL20,NFKB1
Role of Tissue Factor in Cancer	2.65	0.0714	NaN	VEGFA,PAK1,CTGF,MAPK14,F2RL1,HBEGF,FRS2,FGG,FGF5
Estrogen-mediated S-phase Entry	2.59	0.154	NaN	CCNE1,TFDP1,CCND1,CDK1
Thrombin Signaling	2.57	0.058	0.632	GNB1,PLCD1,ADCY9,F2RL2,MAPK14,RHOB,F2R,GNB5,GNAI1,ITPR1,NFKB1,FRS2
NAD biosynthesis II (from tryptophan)	2.56	0.231	NaN	AFMID,TDO2,QPRT
Pyridoxal 5'-phosphate Salvage Pathway	2.5	0.0938	-2.449	MAP2K4,PAK1,CDK6,PLK1,MAP2K3,CDK1
IL-10 Signaling	2.34	0.087	NaN	MAP2K4,IL18,MAPK14,MAP2K3,IL1R1,NFKB1
Role of IL-17A in Arthritis	2.34	0.087	NaN	MAP2K4,MAPK14,CCL20,MAP2K3,NFKB1,FRS2
Serine Biosynthesis	2.31	0.4	NaN	PSPH,PHGDH
IL-12 Signaling and Production in Macrophages	2.26	0.0625	NaN	MAP2K4,IL18,MAPK14,CD40,TGFB2,MST1,NFKB1,FRS2,APOD
4-1BB Signaling in T Lymphocytes	2.25	0.125	0	MAP2K4,MAPK14,TNFSF9,NFKB1
Salvage Pathways of Pyrimidine Ribonucleotides	2.24	0.0737	-1.89	MAP2K4,PAK1,APOBEC3H,CDK6,PLK1,MAP2K3,CDK1
Hereditary Breast Cancer Signaling	2.21	0.0612	NaN	GADD45A,MRE11,CDK6,BRCA1,CCND1,FRS2,CDK1,SMARCD3,CCNB1
ATM Signaling	2.2	0.0722	0.447	MAP2K4,MAPK14,GADD45A,MRE11,BRCA1,CDK1,CCNB1
Germ Cell-Sertoli Cell Junction Signaling	2.19	0.0571	NaN	MAP2K4,PAK1,MAPK14,RHOB,TJP1,TUBA4A,TGFB2,MAP2K3,MAP3K3,FRS2
Acute Phase Response Signaling	2.19	0.0571	0	MAP2K4,IL18,FN1,MAPK14,APCS,MAP2K3,SERPINA3,IL1R1,NFKB1,FGG
Acute Myeloid Leukemia Signaling	2.17	0.0714	-1.134	KITLG,MAP2K4,BAD,MAP2K3,NFKB1,CCND1,FRS2
Clathrin-mediated Endocytosis Signaling	2.14	0.0534	NaN	VEGFA,SH3BP4,LDLR,F2R,ITGA5,TFRC,ITGB4,FRS2,PGF,APOD,FGF5
Role of MAPK Signaling in the Pathogenesis of Influenza	2.13	0.0789	NaN	MAP2K4,PLA2G16,MAPK14,ABHD3,MAP2K3,PLA2G12A
Prostate Cancer Signaling	2.1	0.0693	NaN	CCNE1,BAD,TFDP1,NKX3-1,NFKB1,CCND1,FRS2
Cardiac Hypertrophy Signaling	2.09	0.0504	-1.508	GNB1,MAP2K4,PLCD1,ADCY9,MAPK14,RHOB,TGFB2,GNB5,GNAI1,MAP2K3,MAP3K3,FRS2
Antioxidant Action of Vitamin C	2.03	0.0673	1.89	MAP2K4,PLA2G16,PLCD1,MAPK14,ABHD3,NFKB1,PLA2G12A
Superpathway of Serine and Glycine Biosynthesis I	2	0.286	NaN	PSPH,PHGDH
Tryptophan Degradation to 2-amino-3-carboxymuconate Semialdehyde	2	0.286	NaN	AFMID,TDO2
Retinol Biosynthesis	1.99	0.105	0	DDHD2,CES4A,LIPG,RDH13
CCR3 Signaling in Eosinophils	1.99	0.0606	-1	GNB1,PAK1,MAPK14,GNB5,GNAI1,ITPR1,FRS2,PLA2G12A
Phospholipases	1.98	0.0847	-1.342	PLA2G16,PLCD1,ABHD3,LIPG,PLA2G12A
Non-Small Cell Lung Cancer Signaling	1.95	0.0723	0	BAD,TFDP1,CDK6,ITPR1,CCND1,FRS2
IL-6 Signaling	1.95	0.0597	-1.414	MAP2K4,VEGFA,IL18,MAPK14,MAP2K3,IL1R1,NFKB1,FRS2
Regulation of Cellular Mechanics by Calpain Protease	1.92	0.082	NaN	CCNE1,CDK6,ITGA5,CCND1,CDK1
Endothelin-1 Signaling	1.92	0.0521	-0.632	PLA2G16,PLCD1,ADCY9,MAPK14,ABHD3,GNAI1,ITPR1,NOS3,FRS2,PLA2G12A
Role of NFAT in Cardiac Hypertrophy	1.91	0.0495	-0.632	GNB1,MAP2K4,PLCD1,ADCY9,MAPK14,TGFB2,GNB5,GNAI1,MAP2K3,ITPR1,FRS2
ILK Signaling	1.9	0.0518	-0.632	MAP2K4,VEGFA,FN1,RHOB,SNAI1,ITGB4,NFKB1,CCND1,FRS2,PGF
Small Cell Lung Cancer Signaling	1.9	0.0706	-2	CCNE1,TFDP1,CDK6,NFKB1,CCND1,FRS2
Chronic Myeloid Leukemia Signaling	1.89	0.0631	NaN	BAD,TFDP1,CDK6,TGFB2,NFKB1,CCND1,FRS2
Tec Kinase Signaling	1.85	0.0536	-1.633	GNB1,MAP2K4,PAK1,RHOB,GNB5,GNAI1,ITGA5,NFKB1,FRS2
Pyrimidine Deoxyribonucleotides De Novo Biosynthesis I	1.84	0.13	NaN	RRM2,DTYMK,RRM1
CXCR4 Signaling	1.82	0.0529	0	GNB1,MAP2K4,ADCY9,PAK1,RHOB,GNB5,GNAI1,ITPR1,FRS2
Cell Cycle: G1/S Checkpoint Regulation	1.78	0.0758	1	CCNE1,TFDP1,CDK6,TGFB2,CCND1
PPARα/RXRα Activation	1.76	0.0517	0.707	MAP2K4,PLCD1,ADCY9,MAPK14,CD36,TGFB2,MAP2K3,IL1R1,NFKB1
HGF Signaling	1.75	0.0593	-1.633	ETS1,MAP2K4,PAK1,ITGA5,MAP3K3,CCND1,FRS2
iCOS-iCOSL Signaling in T Helper Cells	1.75	0.0593	-2.236	BAD,CD40,HLA-DMA,ITPR1,PLEKHA3,NFKB1,FRS2
Bladder Cancer Signaling	1.73	0.0645	NaN	VEGFA,TFDP1,MMP16,CCND1,PGF,FGF5
CCR5 Signaling in Macrophages	1.73	0.0645	1	GNB1,MAP2K4,MAPK14,GNB5,GNAI1,CCL3
LPS-stimulated MAPK Signaling	1.73	0.0645	-0.816	MAP2K4,PAK1,MAPK14,MAP2K3,NFKB1,FRS2
Osteoarthritis Pathway	1.72	0.0485	1	VEGFA,FZD8,H19,FN1,ITGA5,GDF5,IL1R1,HTRA1,NFKB1,PGF
p38 MAPK Signaling	1.72	0.0583	-1.134	MAP2K4,IL18,MAPK14,TGFB2,MAP2K3,IL1R1,PLA2G12A
HER-2 Signaling in Breast Cancer	1.71	0.0638	NaN	CCNE1,BAD,CDK6,ITGB4,CCND1,FRS2
Breast Cancer Regulation by Stathmin1	1.67	0.0476	NaN	GNB1,ADCY9,PAK1,CCNE1,TUBA4A,GNB5,GNAI1,ITPR1,FRS2,CDK1
Thiamin Salvage III	1.65	1	NaN	TPK1
Hepatic Fibrosis / Hepatic Stellate Cell Activation	1.63	0.0492	NaN	VEGFA,ICAM1,CTGF,FN1,CD40,TGFB2,IL1R1,NFKB1,PGF
Relaxin Signaling	1.61	0.0516	-0.816	GNB1,VEGFA,ADCY9,GNB5,GNAI1,NOS3,NFKB1,FRS2
Renin-Angiotensin Signaling	1.6	0.0551	-0.816	MAP2K4,ADCY9,PAK1,MAPK14,ITPR1,NFKB1,FRS2
Dendritic Cell Maturation	1.6	0.0486	-2.333	MAP2K4,PLCD1,IL18,ICAM1,MAPK14,CD40,HLA-DMA,NFKB1,FRS2
RAR Activation	1.58	0.0481	NaN	MAP2K4,VEGFA,ADCY9,MAPK14,TGFB2,NFKB1,RDH13,ZBTB16,SMARCD3
Toll-like Receptor Signaling	1.57	0.0667	-1	MAP2K4,IL18,MAPK14,MAP2K3,NFKB1
B Cell Receptor Signaling	1.54	0.0474	-1	ETS1,MAP2K4,MAPK14,BAD,CARD10,MAP2K3,NFKB1,MAP3K3,FRS2
ErbB Signaling	1.53	0.0583	-1.633	MAP2K4,PAK1,MAPK14,HBEGF,MAP2K3,FRS2
CD27 Signaling in Lymphocytes	1.53	0.0769	-2	MAP2K4,MAP2K3,NFKB1,MAP3K3
Regulation of the Epithelial-Mesenchymal Transition Pathway	1.5	0.0466	NaN	ETS1,MAP2K4,FZD8,SNAI1,TGFB2,MAP2K3,NFKB1,FRS2,FGF5
IL-17A Signaling in Airway Cells	1.5	0.0641	-1	MAP2K4,MAPK14,CCL20,NFKB1,FRS2
VEGF Signaling	1.48	0.0566	0.447	VEGFA,BAD,NOS3,FRS2,EIF2S2,PGF
Cholesterol Biosynthesis I	1.47	0.154	NaN	DHCR7,LBR
Cholesterol Biosynthesis II (via 24,25-dihydrolanosterol)	1.47	0.154	NaN	DHCR7,LBR
Cholesterol Biosynthesis III (via Desmosterol)	1.47	0.154	NaN	DHCR7,LBR
Corticotropin Releasing Hormone Signaling	1.47	0.0519	-0.447	VEGFA,ADCY9,MAPK14,NR4A1,GNAI1,ITPR1,NOS3
Role of BRCA1 in DNA Damage Response	1.46	0.0625	NaN	GADD45A,MRE11,PLK1,BRCA1,SMARCD3
Role of Osteoblasts, Osteoclasts and Chondrocytes in Rheumatoid Arthritis	1.46	0.0439	NaN	MAP2K4,FZD8,IL18,MAPK14,BAD,ITGA5,MAP2K3,IL1R1,NFKB1,FRS2
Cholecystokinin/Gastrin-mediated Signaling	1.46	0.0561	-0.816	MAP2K4,IL18,MAPK14,RHOB,MAP2K3,ITPR1
Type I Diabetes Mellitus Signaling	1.46	0.0561	-1.342	MAP2K4,MAPK14,HLA-DMA,MAP2K3,IL1R1,NFKB1
Nitric Oxide Signaling in the Cardiovascular System	1.45	0.0556	0.447	VEGFA,SLC7A1,ITPR1,NOS3,FRS2,PGF
p70S6K Signaling	1.44	0.0511	1.134	PLCD1,F2RL2,BAD,F2RL1,F2R,GNAI1,FRS2
Glioblastoma Multiforme Signaling	1.44	0.0479	-0.816	PLCD1,FZD8,CCNE1,RHOB,CDK6,ITPR1,CCND1,FRS2
P2Y Purigenic Receptor Signaling Pathway	1.42	0.0504	-1.633	GNB1,PLCD1,ADCY9,GNB5,GNAI1,NFKB1,FRS2
DNA Double-Strand Break Repair by Homologous Recombination	1.41	0.143	NaN	MRE11,BRCA1
Chondroitin Sulfate Degradation (Metazoa)	1.41	0.143	NaN	TMEM2,GM2A
Role of CHK Proteins in Cell Cycle Checkpoint Control	1.4	0.0702	0	MRE11,PLK1,BRCA1,CDK1
Angiopoietin Signaling	1.4	0.0602	-1	PAK1,BAD,NOS3,NFKB1,FRS2
DNA Methylation and Transcriptional Repression Signaling	1.39	0.0882	NaN	SAP30,HIST1H4H,DNMT1
Neuroinflammation Signaling Pathway	1.38	0.0399	-1.155	MAP2K4,IL18,ICAM1,MAPK14,CD40,HLA-DMA,TGFB2,IL1R1,NFKB1,CCL3,FRS2,PLA2G12A
IL-17A Signaling in Fibroblasts	1.36	0.0857	NaN	MAPK14,CEBPD,NFKB1
Dermatan Sulfate Degradation (Metazoa)	1.36	0.133	NaN	TMEM2,GM2A
Spermine Biosynthesis	1.35	0.5	NaN	SMS
IL-7 Signaling Pathway	1.35	0.0581	0	MAPK14,BAD,FOXG1,CCND1,FRS2
Ephrin Receptor Signaling	1.32	0.0452	1.633	GNB1,VEGFA,PAK1,SH2D3C,GNB5,GNAI1,ITGA5,PGF
Paxillin Signaling	1.32	0.0517	-0.447	MAP2K4,PAK1,MAPK14,ITGA5,ITGB4,FRS2
Activation of IRF by Cytosolic Pattern Recognition Receptors	1.31	0.0656	0	MAP2K4,CD40,SIKE1,NFKB1
Sertoli Cell-Sertoli Cell Junction Signaling	1.3	0.0447	NaN	MAP2K4,MAPK14,TJP1,TUBA4A,ITGA5,MAP2K3,NOS3,MAP3K3
Factors Promoting Cardiogenesis in Vertebrates	1.29	0.0562	NaN	FZD8,CCNE1,MAPK14,CDC6,TGFB2
Ovarian Cancer Signaling	1.28	0.047	NaN	VEGFA,FZD8,TFDP1,BRCA1,CCND1,FRS2,PGF
α-Adrenergic Signaling	1.26	0.0549	NaN	GNB1,ADCY9,GNB5,GNAI1,ITPR1
IL-17 Signaling	1.26	0.0549	NaN	MAP2K4,MAPK14,MAP2K3,NFKB1,FRS2
FGF Signaling	1.26	0.0549	0.447	MAPK14,MAP2K3,ITPR1,FRS2,FGF5
Sperm Motility	1.26	0.05	-1.342	PLA2G16,PLCD1,ABHD3,ITPR1,CATSPER1,PLA2G12A
LXR/RXR Activation	1.25	0.0496	1.633	IL18,LDLR,CD36,IL1R1,NFKB1,APOD
April Mediated Signaling	1.24	0.0769	NaN	MAP2K4,MAPK14,NFKB1
HIF1α Signaling	1.23	0.0492	NaN	VEGFA,MAPK14,MMP16,NOS3,FRS2,PGF
TGF-β Signaling	1.23	0.0538	0.447	MAP2K4,MAPK14,SKI,TGFB2,MAP2K3
Eicosanoid Signaling	1.23	0.0615	-1	PLA2G16,ABHD3,ALOX5AP,PLA2G12A
Rac Signaling	1.23	0.0492	-1.633	MAP2K4,TIAM1,PAK1,ITGA5,NFKB1,FRS2
Phagosome Formation	1.22	0.0488	NaN	PLCD1,FN1,SCARA3,RHOB,ITGA5,FRS2
VEGF Family Ligand-Receptor Interactions	1.21	0.0532	-0.447	VEGFA,NOS3,FRS2,PLA2G12A,PGF
UVB-Induced MAPK Signaling	1.21	0.0606	-1	MAP2K4,MAPK14,BAD,FRS2
Role of PKR in Interferon Induction and Antiviral Response	1.19	0.0732	NaN	MAPK14,MAP2K3,NFKB1
B Cell Activating Factor Signaling	1.19	0.0732	NaN	MAP2K4,MAPK14,NFKB1
Triacylglycerol Degradation	1.19	0.0732	NaN	DDHD2,DAGLA,LIPG
1D-myo-inositol Hexakisphosphate Biosynthesis V (from Ins(1,3,4)P3)	1.18	0.333	NaN	IPPK
Oxidized GTP and dGTP Detoxification	1.18	0.333	NaN	NUDT1
Sumoylation Pathway	1.18	0.0521	1	ETS1,MAP2K4,RHOB,NFKB1,ISG20
Hepatic Cholestasis	1.17	0.0443	NaN	MAP2K4,ADCY9,IL18,ABCC2,TGFB2,IL1R1,NFKB1
EGF Signaling	1.17	0.0588	0	MAP2K4,MAPK14,ITPR1,FRS2
CD28 Signaling in T Helper Cells	1.17	0.0472	-1.342	MAP2K4,PAK1,HLA-DMA,ITPR1,NFKB1,FRS2
T Helper Cell Differentiation	1.15	0.058	NaN	IL18,CD40,HLA-DMA,IL21R
fMLP Signaling in Neutrophils	1.15	0.0469	0.447	GNB1,GNB5,GNAI1,ITPR1,NFKB1,FRS2
MIF Regulation of Innate Immunity	1.14	0.0698	NaN	MAP2K4,NFKB1,PLA2G12A
Production of Nitric Oxide and Reactive Oxygen Species in Macrophages	1.14	0.0415	-0.707	MAP2K4,MAPK14,RHOB,NFKB1,MAP3K3,FRS2,SIRPA,APOD
Inflammasome pathway	1.13	0.1	NaN	IL18,NFKB1
Melatonin Signaling	1.13	0.0571	-1	MAP2K4,PLCD1,GNAI1,MAP2K3
Th1 Pathway	1.13	0.0462	-2.236	IL18,ICAM1,CD40,HLA-DMA,NFKB1,FRS2
Role of Pattern Recognition Receptors in Recognition of Bacteria and Viruses	1.12	0.0458	NaN	MAP2K4,IL18,TGFB2,OAS3,NFKB1,FRS2
iNOS Signaling	1.12	0.0682	NaN	MAPK14,HMGA1,NFKB1
RANK Signaling in Osteoclasts	1.12	0.05	-1.342	MAP2K4,MAPK14,NFKB1,MAP3K3,FRS2
GPCR-Mediated Integration of Enteroendocrine Signaling Exemplified by an L Cell	1.1	0.0556	0	PLCD1,ADCY9,GNAI1,ITPR1
PI3K Signaling in B Lymphocytes	1.1	0.0455	-1.342	PLCD1,CD40,CARD10,ITPR1,PLEKHA3,NFKB1
eNOS Signaling	1.09	0.0424	-0.447	VEGFA,ADCY9,SLC7A1,ITPR1,NOS3,FRS2,PGF
Ephrin B Signaling	1.08	0.0548	NaN	GNB1,PAK1,GNB5,GNAI1
Axonal Guidance Signaling	1.06	0.0333	NaN	NTN4,ADAMTS1,UNC5B,TUBA4A,GNAI1,GNB5,ITGA5,PGF,PLCD1,VEGFA,GNB1,FZD8,PAK1,SEMA4B,FRS2
Aryl Hydrocarbon Receptor Signaling	1.06	0.0441	-1.633	CCNE1,TFDP1,CDK6,TGFB2,NFKB1,CCND1
Phospholipase C Signaling	1.05	0.038	0	GNB1,PLCD1,ADCY9,RHOB,GNB5,ITGA5,ITPR1,NFKB1,PLA2G12A
TNFR1 Signaling	1.03	0.0625	NaN	MAP2K4,PAK1,NFKB1
Leukocyte Extravasation Signaling	1.02	0.0388	0.707	MAP2K4,ICAM1,MAPK14,MMP16,GNAI1,PECAM1,ITGA5,FRS2
Opioid Signaling Pathway	1.02	0.0373	0.333	GNB1,MAP2K4,ADCY9,BAD,GNAI1,MAP2K3,ITPR1,NOS3,NFKB1
Gα12/13 Signaling	1	0.0426	0	MAP2K4,F2RL2,F2RL1,F2R,NFKB1,FRS2
Synaptic Long Term Depression	1	0.0402	-1.134	PLA2G16,PLCD1,ABHD3,GNAI1,ITPR1,NOS3,PLA2G12A
SAPK/JNK Signaling	0.998	0.0459	-1.342	GNB1,MAP2K4,GADD45A,MAP3K3,FRS2
IL-22 Signaling	0.995	0.0833	NaN	MAP2K4,MAPK14
Tumoricidal Function of Hepatic Natural Killer Cells	0.995	0.0833	NaN	ICAM1,LYVE1
Tryptophan Degradation III (Eukaryotic)	0.995	0.0833	NaN	AFMID,TDO2
p53 Signaling	0.973	0.045	NaN	MAPK14,GADD45A,BRCA1,CCND1,FRS2
Myo-inositol Biosynthesis	0.967	0.2	NaN	ISYNA1
Citrulline-Nitric Oxide Cycle	0.967	0.2	NaN	NOS3
Role of JAK family kinases in IL-6-type Cytokine Signaling	0.965	0.08	NaN	MAP2K4,MAPK14
Th2 Pathway	0.946	0.0411	NaN	ICAM1,CD40,BHLHE41,HLA-DMA,NFKB1,FRS2
Th1 and Th2 Activation Pathway	0.944	0.0389	NaN	IL18,ICAM1,CD40,BHLHE41,HLA-DMA,NFKB1,FRS2
AMPK Signaling	0.941	0.0372	-0.447	MAPK14,RPTOR,MAP2K3,NOS3,FOXG1,CCND1,FRS2,SMARCD3
Antiproliferative Role of TOB in T Cell Signaling	0.936	0.0769	NaN	CCNE1,TGFB2
Signaling by Rho Family GTPases	0.935	0.0359	-1.633	GNB1,MAP2K4,PAK1,RHOB,GNB5,GNAI1,ITGA5,NFKB1,FRS2
Nur77 Signaling in T Lymphocytes	0.931	0.0566	NaN	HLA-DMA,NR4A1,MAP3K3
Altered T Cell and B Cell Signaling in Rheumatoid Arthritis	0.928	0.0482	NaN	IL18,CD40,HLA-DMA,NFKB1
Superpathway of Cholesterol Biosynthesis	0.909	0.0741	NaN	DHCR7,LBR
NF-κB Signaling	0.908	0.038	-2.646	IL18,CD40,CARD10,IL1R1,NFKB1,MAP3K3,FRS2
Dermatan Sulfate Biosynthesis	0.895	0.0545	NaN	B3GALT6,CHST3,DSEL
Cancer Drug Resistance By Drug Efflux	0.895	0.0545	NaN	ABCC2,NFKB1,FOXG1
NAD Biosynthesis from 2-amino-3-carboxymuconate Semialdehyde	0.893	0.167	NaN	QPRT
UDP-N-acetyl-D-glucosamine Biosynthesis II	0.893	0.167	NaN	GFPT2
Zymosterol Biosynthesis	0.893	0.167	NaN	LBR
Renal Cell Carcinoma Signaling	0.887	0.0465	NaN	ETS1,VEGFA,PAK1,FRS2
Role of NFAT in Regulation of the Immune Response	0.882	0.0374	-1	GNB1,HLA-DMA,GNB5,GNAI1,ITPR1,NFKB1,FRS2
OX40 Signaling Pathway	0.878	0.0536	NaN	MAP2K4,HLA-DMA,NFKB1
Communication between Innate and Adaptive Immune Cells	0.874	0.046	NaN	IL18,CD40,CCL15,CCL3
Macropinocytosis Signaling	0.874	0.046	NaN	PAK1,ITGA5,ITGB4,FRS2
G Beta Gamma Signaling	0.869	0.0417	0	GNB1,PAK1,GNB5,GNAI1,HBEGF
B Cell Development	0.858	0.069	NaN	CD40,HLA-DMA
TNFR2 Signaling	0.858	0.069	NaN	MAP2K4,NFKB1
Sonic Hedgehog Signaling	0.858	0.069	NaN	CDK1,CCNB1
D-myo-inositol-5-phosphate Metabolism	0.848	0.0385	-0.816	PLCD1,DUSP5,NUDT16,FIG4,SIRPA,NUDT1
Inositol Pyrophosphates Biosynthesis	0.831	0.143	NaN	IPPK
Glycoaminoglycan-protein Linkage Region Biosynthesis	0.831	0.143	NaN	B3GALT6
Superpathway of Inositol Phosphate Compounds	0.831	0.0349	-0.707	PLCD1,DUSP5,NUDT16,IPPK,FIG4,FRS2,SIRPA,NUDT1
Sphingosine-1-phosphate Signaling	0.827	0.0403	-0.447	PLCD1,ADCY9,RHOB,GNAI1,FRS2
Gαq Signaling	0.821	0.0377	-0.447	GNB1,RHOB,GNB5,ITPR1,NFKB1,FRS2
Glucocorticoid Receptor Signaling	0.817	0.0322	NaN	MAP2K4,ICAM1,MAPK14,TGFB2,NFKB1,CCL3,FRS2,TAF13,FGG,SMARCD3,TAF15
PTEN Signaling	0.816	0.04	-0.447	BAD,ITGA5,NFKB1,FOXG1,CCND1
Fc Epsilon RI Signaling	0.816	0.04	-1.342	MAP2K4,MAPK14,MAP2K3,FRS2,PLA2G12A
Calcium-induced T Lymphocyte Apoptosis	0.814	0.05	NaN	HLA-DMA,NR4A1,ITPR1
G Protein Signaling Mediated by Tubby	0.812	0.0645	NaN	GNB1,GNB5
Gap Junction Signaling	0.8	0.0355	NaN	PLCD1,ADCY9,TJP1,TUBA4A,GNAI1,ITPR1,FRS2
PEDF Signaling	0.8	0.043	-1	MAPK14,DOCK3,NFKB1,FRS2
Melanoma Signaling	0.799	0.0492	NaN	BAD,CCND1,FRS2
Wnt/Ca+ pathway	0.785	0.0484	NaN	PLCD1,FZD8,NFKB1
Salvage Pathways of Pyrimidine Deoxyribonucleotides	0.778	0.125	NaN	TK1
Cdc42 Signaling	0.777	0.0388	0	MAP2K4,PAK1,MAPK14,HLA-DMA,ITGA5
PI3K/AKT Signaling	0.777	0.0388	-0.447	BAD,ITGA5,NOS3,NFKB1,CCND1
Apoptosis Signaling	0.777	0.0421	-1	MAP2K4,BAD,NFKB1,CDK1
Tight Junction Signaling	0.761	0.0361	NaN	TIAM1,F2RL2,TJP1,TGFB2,STX16,NFKB1
Adipogenesis pathway	0.749	0.0379	NaN	FZD8,AGPAT2,CEBPD,FABP4,SAP30
Xenobiotic Metabolism Signaling	0.743	0.0323	NaN	MAP2K4,MAPK14,CES4A,ABCC2,CHST3,MAP2K3,NFKB1,MAP3K3,FRS2
Wnt/β-catenin Signaling	0.737	0.0355	-1.342	SOX4,FZD8,SOX12,TGFB2,KREMEN1,CCND1
Ceramide Signaling	0.733	0.0404	-1	MAP2K4,BAD,NFKB1,FRS2
Pathogenesis of Multiple Sclerosis	0.731	0.111	NaN	CCL3
Coagulation System	0.729	0.0571	NaN	F2R,FGG
MIF-mediated Glucocorticoid Regulation	0.729	0.0571	NaN	NFKB1,PLA2G12A
Androgen Signaling	0.713	0.0368	NaN	GNB1,GNB5,GNAI1,NFKB1,CCND1
14-3-3-mediated Signaling	0.713	0.0368	-1	MAP2K4,PLCD1,BAD,TUBA4A,FRS2
LPS/IL-1 Mediated Inhibition of RXR Function	0.711	0.0335	-2	MAP2K4,IL18,ACOX2,ABCC2,CHST3,FABP4,IL1R1
Phagosome Maturation	0.695	0.0362	NaN	ATP6V0E2,CTSO,TUBA4A,STX16,CTSF
D-myo-inositol (1,4,5,6)-Tetrakisphosphate Biosynthesis	0.695	0.0362	-0.447	DUSP5,NUDT16,FIG4,SIRPA,NUDT1
D-myo-inositol (3,4,5,6)-tetrakisphosphate Biosynthesis	0.695	0.0362	-0.447	DUSP5,NUDT16,FIG4,SIRPA,NUDT1
Cell Cycle Regulation by BTG Family Proteins	0.693	0.0541	NaN	CCNE1,CCND1
STAT3 Pathway	0.692	0.0388	1	MAP2K4,VEGFA,MAPK14,TGFB2
Integrin Signaling	0.691	0.033	-1.633	MAP2K4,PAK1,RHOB,ITGA5,ITGB4,FRS2,NEDD9
RhoGDI Signaling	0.683	0.0341	NaN	GNB1,PAK1,RHOB,GNB5,GNAI1,ITGA5
Endometrial Cancer Signaling	0.678	0.0429	NaN	BAD,CCND1,FRS2
Inhibition of Matrix Metalloproteases	0.675	0.0526	NaN	MMP16,TFPI2
CREB Signaling in Neurons	0.664	0.0324	-0.447	GNB1,PLCD1,ADCY9,GNB5,GNAI1,ITPR1,FRS2
PAK Signaling	0.662	0.0377	-1	MAP2K4,PAK1,ITGA5,FRS2
Purine Nucleotides De Novo Biosynthesis II	0.654	0.0909	NaN	ADSSL1
EIF2 Signaling	0.651	0.0321	-2.236	VEGFA,RPL34,RPL22L1,RPL39L,CCND1,FRS2,EIF2S2
Agrin Interactions at Neuromuscular Junction	0.643	0.0411	NaN	MAP2K4,PAK1,ITGA5
Hypoxia Signaling in the Cardiovascular System	0.643	0.0411	NaN	VEGFA,NOS3,UBE2C
ErbB2-ErbB3 Signaling	0.632	0.0405	NaN	BAD,CCND1,FRS2
Role of Hypercytokinemia/hyperchemokinemia in the Pathogenesis of Influenza	0.627	0.0488	NaN	IL18,CCL3
Amyotrophic Lateral Sclerosis Signaling	0.626	0.0364	0	VEGFA,PAK1,FRS2,PGF
Hematopoiesis from Multipotent Stem Cells	0.621	0.0833	NaN	KITLG
UVA-Induced MAPK Signaling	0.617	0.036	NaN	MAP2K4,PLCD1,MAPK14,FRS2
GPCR-Mediated Nutrient Sensing in Enteroendocrine Cells	0.617	0.036	-1	PLCD1,ADCY9,GNAI1,ITPR1
Autoimmune Thyroid Disease Signaling	0.612	0.0476	NaN	CD40,HLA-DMA
Dermatan Sulfate Biosynthesis (Late Stages)	0.612	0.0476	NaN	CHST3,DSEL
Myc Mediated Apoptosis Signaling	0.61	0.0395	NaN	MAP2K4,BAD,FRS2
Glioma Invasiveness Signaling	0.61	0.0395	NaN	RHOB,F2R,FRS2
Role of PI3K/AKT Signaling in the Pathogenesis of Influenza	0.61	0.0395	NaN	GNAI1,NFKB1,FRS2
IGF-1 Signaling	0.608	0.0357	NaN	CTGF,BAD,IGFBP1,FRS2
Protein Ubiquitination Pathway	0.607	0.0303	NaN	USP12,HSPA12B,CDC20,USP22,USP20,BRCA1,DNAJB5,UBE2C
VDR/RXR Activation	0.599	0.039	NaN	GADD45A,TGFB2,IGFBP1
Actin Cytoskeleton Signaling	0.596	0.0308	0	TIAM1,PAK1,FN1,F2R,ITGA5,FRS2,FGF5
Role of IL-17A in Psoriasis	0.591	0.0769	NaN	CCL20
Antiproliferative Role of Somatostatin Receptor 2	0.589	0.0385	NaN	GNB1,GNB5,FRS2
3-phosphoinositide Degradation	0.586	0.0329	-0.447	DUSP5,NUDT16,FIG4,SIRPA,NUDT1
Graft-versus-Host Disease Signaling	0.583	0.0455	NaN	IL18,HLA-DMA
GM-CSF Signaling	0.579	0.038	NaN	ETS1,CCND1,FRS2
Virus Entry via Endocytic Pathways	0.575	0.0345	NaN	ITGA5,TFRC,ITGB4,FRS2
IL-9 Signaling	0.569	0.0444	NaN	NFKB1,FRS2
Role of Oct4 in Mammalian Embryonic Stem Cell Pluripotency	0.569	0.0444	NaN	FAM208A,BRCA1
BMP signaling pathway	0.569	0.0375	NaN	MAP2K4,MAPK14,NFKB1
DNA Double-Strand Break Repair by Non-Homologous End Joining	0.563	0.0714	NaN	MRE11
3-phosphoinositide Biosynthesis	0.556	0.0308	-0.816	DUSP5,NUDT16,FIG4,FRS2,SIRPA,NUDT1
Glioma Signaling	0.551	0.0336	NaN	TFDP1,CDK6,CCND1,FRS2
IL-15 Signaling	0.55	0.0366	NaN	MAPK14,NFKB1,FRS2
GDNF Family Ligand-Receptor Interactions	0.55	0.0366	NaN	MAP2K4,ITPR1,FRS2
NRF2-mediated Oxidative Stress Response	0.55	0.0306	0	MAP2K4,MAPK14,ABCC2,MAP2K3,FRS2,DNAJB5
Neurotrophin/TRK Signaling	0.54	0.0361	NaN	MAP2K4,MAP2K3,FRS2
Telomere Extension by Telomerase	0.538	0.0667	NaN	MRE11
Superpathway of Citrulline Metabolism	0.538	0.0667	NaN	NOS3
PKCθ Signaling in T Lymphocytes	0.532	0.0312	-2.236	MAP2K4,HLA-DMA,NFKB1,MAP3K3,FRS2
Allograft Rejection Signaling	0.53	0.0417	NaN	CD40,HLA-DMA
Estrogen-Dependent Breast Cancer Signaling	0.522	0.0353	NaN	NFKB1,CCND1,FRS2
Leptin Signaling in Obesity	0.522	0.0353	NaN	PLCD1,ADCY9,FRS2
Regulation of IL-2 Expression in Activated and Anergic T Lymphocytes	0.522	0.0353	NaN	MAP2K4,TGFB2,NFKB1
Gαi Signaling	0.521	0.0325	NaN	GNB1,ADCY9,GNB5,GNAI1
UVC-Induced MAPK Signaling	0.518	0.0408	NaN	MAP2K4,MAPK14
Extrinsic Prothrombin Activation Pathway	0.514	0.0625	NaN	FGG
Parkinson's Signaling	0.514	0.0625	NaN	MAPK14
Regulation of Actin-based Motility by Rho	0.513	0.0349	NaN	PAK1,RHOB,ITGA5
NGF Signaling	0.513	0.0323	-2	MAP2K4,NFKB1,MAP3K3,FRS2
ERK/MAPK Signaling	0.51	0.0296	-0.816	ETS1,PAK1,BAD,ITGA5,FRS2,PLA2G12A
Assembly of RNA Polymerase II Complex	0.506	0.04	NaN	TAF13,TAF15
FXR/RXR Activation	0.506	0.032	NaN	MAP2K4,IL18,ABCC2,APOD
Cellular Effects of Sildenafil (Viagra)	0.499	0.0317	NaN	PLCD1,ADCY9,ITPR1,NOS3
Phototransduction Pathway	0.495	0.0392	NaN	GNB1,GNB5
Granzyme A Signaling	0.493	0.0588	NaN	H1FX
Aldosterone Signaling in Epithelial Cells	0.488	0.0299	NaN	PLCD1,HSPA12B,ITPR1,FRS2,DNAJB5
IL-3 Signaling	0.488	0.0337	NaN	PAK1,BAD,FRS2
FLT3 Signaling in Hematopoietic Progenitor Cells	0.488	0.0337	NaN	MAPK14,BAD,FRS2
Crosstalk between Dendritic Cells and Natural Killer Cells	0.488	0.0337	NaN	IL18,CD40,NFKB1
Docosahexaenoic Acid (DHA) Signaling	0.484	0.0385	NaN	BAD,FRS2
Semaphorin Signaling in Neurons	0.484	0.0385	NaN	PAK1,RHOB
Chondroitin Sulfate Biosynthesis	0.473	0.0377	NaN	B3GALT6,CHST3
Differential Regulation of Cytokine Production in Macrophages and T Helper Cells by IL-17A and IL-17F	0.472	0.0556	NaN	CCL3
Iron homeostasis signaling pathway	0.465	0.0305	NaN	ATP6V0E2,SLC11A2,TFRC,SLC39A14
GP6 Signaling Pathway	0.465	0.0305	1	SCHIP1,ITPR1,FRS2,FGG
Neuregulin Signaling	0.464	0.0326	NaN	BAD,ITGA5,HBEGF
Reelin Signaling in Neurons	0.464	0.0326	NaN	MAP2K4,ITGA5,FRS2
IL-4 Signaling	0.464	0.0326	NaN	HLA-DMA,HMGA1,FRS2
autophagy	0.462	0.037	NaN	CTSO,CTSF
NF-κB Activation by Viruses	0.456	0.0323	NaN	ITGA5,NFKB1,FRS2
The Visual Cycle	0.454	0.0526	NaN	RDH13
1D-myo-inositol Hexakisphosphate Biosynthesis II (Mammalian)	0.454	0.0526	NaN	IPPK
PPAR Signaling	0.419	0.0306	NaN	IL18,IL1R1,NFKB1
Cardiac β-adrenergic Signaling	0.41	0.0286	NaN	GNB1,AKAP2,ADCY9,GNB5
Induction of Apoptosis by HIV1	0.405	0.0333	NaN	MAP2K4,NFKB1
Ephrin A Signaling	0.405	0.0333	NaN	PAK1,FRS2
PCP pathway	0.405	0.0333	NaN	MAP2K4,FZD8
Differential Regulation of Cytokine Production in Intestinal Epithelial Cells by IL-17A and IL-17F	0.389	0.0435	NaN	CCL3
Actin Nucleation by ARP-WASP Complex	0.388	0.0323	NaN	RHOB,ITGA5
PXR/RXR Activation	0.38	0.0317	NaN	ABCC2,IGFBP1
CDK5 Signaling	0.38	0.0288	NaN	ADCY9,MAPK14,CABLES1
Melanocyte Development and Pigmentation Signaling	0.38	0.0288	NaN	KITLG,ADCY9,FRS2
FAK Signaling	0.38	0.0288	NaN	PAK1,ITGA5,FRS2
Role of JAK1, JAK2 and TYK2 in Interferon Signaling	0.375	0.0417	NaN	NFKB1
CDP-diacylglycerol Biosynthesis I	0.375	0.0417	NaN	AGPAT2
Heparan Sulfate Biosynthesis	0.356	0.0303	NaN	B3GALT6,CHST3
Gαs Signaling	0.349	0.0275	NaN	GNB1,ADCY9,GNB5
Phosphatidylglycerol Biosynthesis II (Non-plastidic)	0.349	0.0385	NaN	AGPAT2
Lymphotoxin β Receptor Signaling	0.349	0.0299	NaN	NFKB1,FRS2
Type II Diabetes Mellitus Signaling	0.347	0.0263	-1	MAP2K4,CD36,NFKB1,FRS2
Sirtuin Signaling Pathway	0.341	0.0247	1.134	GADD45A,H1FX,TUBA4A,RPTOR,NOS3,NFKB1,ATG2A
Mouse Embryonic Stem Cell Pluripotency	0.338	0.027	NaN	FZD8,MAPK14,FRS2
D-myo-inositol (1,4,5)-Trisphosphate Biosynthesis	0.337	0.037	NaN	PLCD1
Neuroprotective Role of THOP1 in Alzheimer's Disease	0.327	0.0265	NaN	SERPINA3,PRSS53,HTRA1
IL-15 Production	0.326	0.0357	NaN	NFKB1
Neuropathic Pain Signaling In Dorsal Horn Neurons	0.322	0.0263	NaN	PLCD1,ITPR1,FRS2
T Cell Receptor Signaling	0.322	0.0263	NaN	MAP2K4,NFKB1,FRS2
Caveolar-mediated Endocytosis Signaling	0.32	0.0282	NaN	ITGA5,ITGB4
mTOR Signaling	0.315	0.0246	NaN	VEGFA,RHOB,RPTOR,FRS2,PGF
Huntington's Disease Signaling	0.314	0.0243	NaN	GNB1,MAP2K4,GNB5,STX16,ITPR1,FRS2
ERK5 Signaling	0.314	0.0278	NaN	BAD,MAP3K3
MSP-RON Signaling Pathway	0.314	0.0278	NaN	MST1,FRS2
Regulation of eIF4 and p70S6K Signaling	0.311	0.025	NaN	MAPK14,ITGA5,FRS2,EIF2S2
Dopamine-DARPP32 Feedback in cAMP Signaling	0.311	0.025	-1	PLCD1,ADCY9,GNAI1,ITPR1
Chemokine Signaling	0.301	0.027	NaN	MAPK14,GNAI1
Role of JAK1 and JAK3 in γc Cytokine Signaling	0.295	0.0267	NaN	IL21R,FRS2
Retinoate Biosynthesis I	0.295	0.0323	NaN	RDH13
Role of JAK2 in Hormone-like Cytokine Signaling	0.285	0.0312	NaN	SIRPA
Ethanol Degradation II	0.285	0.0312	NaN	DHRS2
Circadian Rhythm Signaling	0.268	0.0294	NaN	BHLHE41
TWEAK Signaling	0.268	0.0294	NaN	NFKB1
Noradrenaline and Adrenaline Degradation	0.259	0.0286	NaN	DHRS2
Nucleotide Excision Repair Pathway	0.259	0.0286	NaN	ERCC6
Interferon Signaling	0.251	0.0278	NaN	IFI6
FcγRIIB Signaling in B Lymphocytes	0.241	0.0235	NaN	MAP2K4,FRS2
Antigen Presentation Pathway	0.236	0.0263	NaN	HLA-DMA
HIPPO signaling	0.236	0.0233	NaN	TEAD4,MST1
Erythropoietin Signaling	0.231	0.023	NaN	NFKB1,FRS2
Intrinsic Prothrombin Activation Pathway	0.216	0.0244	NaN	FGG
Role of RIG1-like Receptors in Antiviral Innate Immunity	0.21	0.0238	NaN	NFKB1
Role of IL-17F in Allergic Inflammatory Airway Diseases	0.21	0.0238	NaN	NFKB1
Hematopoiesis from Pluripotent Stem Cells	0.21	0.0238	NaN	KITLG
Role of p14/p19ARF in Tumor Suppression	0.21	0.0238	NaN	FRS2
Serotonin Receptor Signaling	0.21	0.0238	NaN	ADCY9
Pyrimidine Ribonucleotides Interconversion	0.204	0.0233	NaN	NUDT16
Primary Immunodeficiency Signaling	0.198	0.0227	NaN	CD40
Triacylglycerol Biosynthesis	0.198	0.0227	NaN	AGPAT2
Natural Killer Cell Signaling	0	0.0159	NaN	PAK1,FRS2
Synaptic Long Term Potentiation	0	0.0163	NaN	PLCD1,ITPR1
Mitochondrial Dysfunction	0	0.00606	NaN	MAP2K4
TR/RXR Activation	0	0.0204	NaN	LDLR,FRS2
Fcγ Receptor-mediated Phagocytosis in Macrophages and Monocytes	0	0.0108	NaN	PAK1
Thrombopoietin Signaling	0	0.0141	NaN	FRS2
CTLA4 Signaling in Cytotoxic T Lymphocytes	0	0.0102	NaN	FRS2
Role of Cytokines in Mediating Communication between Immune Cells	0	0.0192	NaN	IL18
CNTF Signaling	0	0.0152	NaN	FRS2
Human Embryonic Stem Cell Pluripotency	0	0.0214	NaN	FZD8,TGFB2,FRS2
Role of NANOG in Mammalian Embryonic Stem Cell Pluripotency	0	0.0159	NaN	FZD8,FRS2
Growth Hormone Signaling	0	0.0118	NaN	FRS2
Prolactin Signaling	0	0.0112	NaN	FRS2
Basal Cell Carcinoma Signaling	0	0.0145	NaN	FZD8
Thyroid Cancer Signaling	0	0.0222	NaN	CCND1
Systemic Lupus Erythematosus Signaling	0	0.0135	NaN	IL18,CD40,FRS2
Retinoic acid Mediated Apoptosis Signaling	0	0.0169	NaN	TNFRSF10D
RhoA Signaling	0	0.0082	NaN	RHPN2
Role of Wnt/GSK-3β Signaling in the Pathogenesis of Influenza	0	0.0137	NaN	FZD8
Telomerase Signaling	0	0.0175	NaN	ETS1,FRS2
Transcriptional Regulatory Network in Embryonic Stem Cells	0	0.0185	NaN	HIST1H4H
ErbB4 Signaling	0	0.0132	NaN	FRS2
Netrin Signaling	0	0.0154	NaN	UNC5B
Heparan Sulfate Biosynthesis (Late Stages)	0	0.0169	NaN	CHST3
Pyrimidine Ribonucleotides De Novo Biosynthesis	0	0.0222	NaN	NUDT16
Serotonin Degradation	0	0.0154	NaN	DHRS2
Chondroitin Sulfate Biosynthesis (Late Stages)	0	0.0222	NaN	CHST3
Epithelial Adherens Junction Signaling	0	0.0204	NaN	SNAI1,TUBA4A,TGFB2
Remodeling of Epithelial Adherens Junctions	0	0.0152	NaN	TUBA4A
Unfolded protein response	0	0.0182	NaN	CEBPD
Estrogen Receptor Signaling	0	0.0224	NaN	IGFBP1,TAF13,TAF15
IL-2 Signaling	0	0.0143	NaN	FRS2
Amyloid Processing	0	0.02	NaN	MAPK14
JAK/Stat Signaling	0	0.0225	NaN	NFKB1,FRS2
GABA Receptor Signaling	0	0.0106	NaN	ADCY9
Insulin Receptor Signaling	0	0.021	NaN	BAD,RPTOR,FRS2
Death Receptor Signaling	0	0.0217	NaN	MAP2K4,NFKB1
Dopamine Receptor Signaling	0	0.0132	NaN	ADCY9
cAMP-mediated signaling	0	0.0133	NaN	AKAP2,ADCY9,GNAI1
Glutamate Receptor Signaling	0	0.0179	NaN	GNB1
G-Protein Coupled Receptor Signaling	0	0.0143	NaN	ADCY9,GNAI1,NFKB1,FRS2
PDGF Signaling	0	0.0208	NaN	MAP2K4,FRS2
Gustation Pathway	0	0.0199	NaN	GNB1,ADCY9,ITPR1
Calcium Signaling	0	0.00505	NaN	ITPR1
© 2000-2018 QIAGEN. All rights reserved.
